# Supplementary material for: Molecular Basis of Orb2 Amyloidogenesis and Blockade of Memory Consolidation
Source: PLoS Biol. 2016 Jan 26;14(1):e1002361. doi: 10.1371/journal.pbio.1002361 (PMC4727891; doi:10.1371/journal.pbio.1002361)
Supplement: S1 Data — (XLSX) [file pbio.1002361.s001.xlsx]

## Sheet: Fig1
Panel B
Time (mins)	RA														RB
0	3.91433	3.61933	3.22033	-0.047333	2.55767	1.88767	0.097	-0.262	0.245		-0.079	4.29033	5.37933	6.31333	4.60467	1.97567	3.06567	1.357	0.535	1.132
2	4.38433	3.95933	4.09133	0.679667	2.15667	1.66067	0.044	1.206	2.844		0.922	5.83333	5.04833	6.63933	4.28367	2.20567	2.27067	1.146	1.834	3.154
4	5.19233	5.40733	6.25433	1.358	2.633	2.188	1.711	3.391	4.675		3.287	7.56833	6.93833	8.14733	3.54	1.582	3.577	4.449	3.464	4.511
6	5.85767	6.15667	6.45267	1.601	3.68	3.63	2.258	6.533	5.906		4.541	7.94967	7.14867	9.07567	5.25	2.276	3.979	6.491	4.854	5.142
8	5.521	5.783	6.71	2.409	5.263	2.676	3.24	6.844	6.381		5.134	9.703	9.525	9.159	5.735	3.011	3.878	7.657	5.418	5.399
10	6.1	6.453	6.98	2.923	6.598	3.76	3.745	7.355	7.068		6.31	11.631	9.801	10.051	7.015	3.761	5.23	8.428	6.96	6.998
12	6.64233	6.80533	7.38433	3.52633	6.38933	3.62233	5.153	7.81	8.2		7.401	12.2803	11.0123	11.0653	9.84933	3.84433	4.85533	7.953	7.524	9.178
14	8.278	7.315	7.625	5.22367	7.26067	5.15967	7.655	8.484	8.912		8.4	13.8	11.25	10.941	11.2337	4.11167	6.06867	9.028	9.202	8.717
16	7.99533	6.95833	7.75333	6.79033	7.17133	4.26033	8.967	10.222	9.319		9.608	14.7193	12.2673	12.4913	11.0093	5.21633	7.12733	9.152	9.046	9.71
18	7.25833	7.46533	8.82833	7.22033	7.85933	6.25833	10.565	10.616	9.732		9.518	16.2183	13.1673	13.7463	12.4533	7.13533	8.71133	9.913	9.974	9.198
20	8.95533	7.45533	8.49533	7.81967	8.15367	6.92467	12.346	12.106	9.942		10.658	14.9573	14.1273	13.4633	13.4297	8.38767	10.6727	11.276	10.569	9.884
22	8.32167	8.54267	8.27267	8.80167	9.32967	11.4267	13.259	13.368	11.616		11.888	15.4727	14.8217	14.2427	13.6077	10.7457	13.0807	11.451	10.981	10.238
24	9.586	9.565	9.476	8.89733	9.78933	10.6243	13.441	15.269	11.485		11.882	16.18	14.99	15.223	12.4323	11.9023	13.7943	12.163	12.004	10.855
26	9.75	9.13	10.478	8.74967	9.79767	10.1717	12.155	15.459	13.864		13.013	16.507	14.097	15.049	13.7417	13.8057	12.3797	12.547	11.694	12.434
28	10.6187	9.61767	9.82367	8.93433	10.1853	10.8183	14.599	16.566	13.241		12.618	15.9047	16.4747	15.7537	13.5083	12.2043	13.1393	12.88	11.813	11.719
30	9.68133	9.73533	10.0563	9.20933	11.0013	10.7643	14.947	17.2	14.254		12.911	15.8013	15.9693	16.4443	14.3273	12.8303	13.1033	14.935	13.455	12.661
32	11.1647	10.1877	9.92467	8.42967	10.5397	10.5367	14.365	16.482	15.454		13.953	15.7967	16.7747	16.4427	14.0497	12.3027	14.1817	15.389	13.576	13.252
34	10.1393	10.0863	11.2213	8.627	10.813	10.244	14.593	18.181	17.379		12.962	15.4613	16.5313	16.8983	13.618	11.885	13.382	15.165	13.485	15.123
36	11.2887	11.2257	11.4157	8.596	10.27	10.562	15.164	16.379	16.824		12.497	17.8627	17.5057	17.6847	14.329	13.372	14.012	13.695	14.647	14.344
38	9.74233	10.9833	9.92333	9.08467	10.0787	10.4767	15.824	17.006	16.505		12.594	16.7883	16.7763	16.3883	14.3307	12.5597	14.2477	14.046	14.961	14.952
40	11.8233	11.5443	11.3523	10.2043	10.1433	10.2843	14.621	16.193	17.62		13.286	17.1383	17.2363	17.4643	15.1563	13.3463	15.0973	14.222	15.102	14.549
42	11.8073	11.1773	10.8263	8.91467	10.4977	10.9767	15.246	17.573	16.148		13.111	16.5693	16.9333	17.2863	15.0587	14.1507	15.6117	15.348	16.155	14.4
44	11.7787	11.2297	10.2807	8.373	10.199	10.053	14.531	17.387	16.768		14.388	16.9247	16.7667	16.7927	14.623	13.455	14.502	14.28	15.364	15.374
46	10.7157	10.6757	11.9007	9.85567	10.3887	10.1967	16.268	17.362	17.798		15.45	17.6617	16.7437	16.9767	14.2707	12.2517	14.6057	15.366	14.119	16.16
48	11.0463	11.3363	11.2203	9.25233	11.0813	10.7713	16.853	18.43	18.128		13.682	16.8823	16.6323	17.1773	14.7433	12.9503	14.3293	15.759	15.73	16.128
50	10.6907	10.9827	11.4477	9.166	10.37	10.224	17.135	18.712	17.85		13.593	18.3257	16.3107	17.1967	15.156	14.467	14.675	16.652	16.41	15.882
52	11.597	11.082	11.921	9.681	10.671	10.519	17.401	18.306	17.336		13.847	17.292	17.589	17.589	14.973	13.291	14.442	16.66	15.971	16.509
54	11.341	11.122	11.117	9.473	12.103	10.271	16.557	18.18	19.197		14.651	16.708	16.203	16.78	15.66	13.631	14.279	17.007	16.457	16.211
56	11.5323	11.8843	12.5833	9.217	11.523	10.972	17.654	18.51	17.726		13.594	17.9763	18.2503	17.4423	15.36	13.704	14.784	16.497	15.771	16.156
58	11.5723	11.7103	11.2663	9.48367	11.3037	10.7877	16.883	16.785	18.25		13.452	18.0293	17.3563	17.4513	16.0307	13.9647	16.1297	16.642	16.219	16.17
60	12.4953	12.6063	12.4953	10.5573	11.1583	10.7093	16.632	19.126	17.801		14.386	17.2873	18.1383	17.8703	16.3743	14.3883	15.4073	16.173	17.168	16.506
62	11.9693	12.0513	11.5663	9.79667	10.4827	10.7507	17.812	19.477	18.499		14.688	18.0023	17.1053	18.0803	14.8677	14.4887	14.9207	17.198	17.503	17.529
64	12.228	12.24	12.015	10.0857	11.2897	12.0917	18.503	20.192	19.497		14.595	17.651	17.816	17.614	15.8137	14.1767	15.0177	17.923	18.948	17.889
66	12.9733	12.2463	12.1293	10.0463	11.6493	10.7853	17.87	20.105	19.551		15.298	18.1673	18.4453	18.1133	16.3223	14.6843	15.9573	17.966	18.499	17.415
68	13.0927	12.3627	13.0897	9.83933	10.9293	10.1923	18.036	19.428	18.99		15.317	17.5807	17.9287	18.9307	15.4473	14.1983	15.4443	17.751	17.988	18.762
70	12.7873	12.5793	12.4793	10.5157	12.2437	11.2307	19.048	20.355	19.962		13.898	17.7693	19.2263	18.4223	15.7677	14.2427	15.2907	18.295	17.947	18.033
72	14.003	12.949	12.752	10.1943	11.4073	11.2273	17.441	19.023	20.275		15.746	18.377	18.613	19.865	15.7413	14.1533	16.1513	17.798	18.564	17.769
74	12.7947	12.5157	12.3427	10.3113	11.2333	11.5503	18.417	20.324	19.669		15.439	19.0467	18.6457	18.8307	15.5043	14.2073	15.2633	18.036	18.629	18.746
76	13.6563	13.4553	13.0593	9.67333	11.4553	11.0003	18.141	20.939	18.886		15.289	19.0333	19.1963	19.2073	15.0723	13.9723	15.6033	17.426	18.138	17.037
78	13.6727	12.7957	12.5637	10.181	11.053	11.247	18.918	20.465	20.615		14.651	18.7137	19.2667	18.9007	15.521	15.588	16.109	17.804	18.621	19.224
80	13.435	13.46	13.557	10.0573	11.7803	11.1503	19.334	20.116	18.746		14.134	19.165	18.822	19.669	16.2683	14.8843	15.9413	18.619	18.462	17.696
82	13.6873	13.8553	13.4023	9.77733	10.6203	11.2443	17.478	20.359	20.544		15.46	18.9903	19.9813	20.2503	15.8953	15.7623	15.8663	18.32	18.253	17.923
84	14.1627	13.5497	14.1977	10.7043	11.4663	11.7123	18.451	20.142	20.306		15.602	18.9587	19.2537	20.2197	15.6623	14.6483	15.8343	19.051	18.973	17.763
86	13.4743	12.7063	12.8023	10.064	11.951	11.637	19.552	20.693	20.326		14.559	18.3023	18.2863	18.7943	16.132	14.998	15.67	19.214	19.089	18.493
88	13.8227	13.0487	13.1527	10.075	11.961	12.606	19.325	21.205	20.879		16.158	18.5557	19.4157	18.2727	17.733	15.144	16.207	19.13	19.726	18.899
90	13.679	13.861	13.697	10.2073	11.5163	11.1833	19.221	21.71	20.564		15.322	18.826	19.422	19.231	15.7173	15.3293	16.0043	19.09	19.412	19.357
92	14.0997	13.4607	12.5837	10.0963	12.4453	10.9933	18.979	20.774	20.373		14.759	18.4727	19.2067	19.4867	15.6753	15.7863	16.3703	19.192	19.313	17.908
94	14.1177	14.4157	13.6667	10.6197	12.0847	12.4177	19.732	22.423	20.523		15.023	19.6477	19.3147	19.3797	16.8387	15.5717	15.7567	19.672	21.013	20
96	14.5203	14.4833	13.8163	9.867	12.978	11.584	19.999	22.124	21.626		16.68	18.8473	18.4353	18.7413	16.057	15.589	16.897	20.393	20.259	19.795
98	14.522	14.027	13.279	10.6383	12.5443	11.5853	20.743	22.287	22.413		16.688	18.563	19.699	18.677	17.5043	15.8273	17.1803	20.341	20.766	20.782
100	14.56	13.994	13.75	9.81	12.496	11.119	20.421	23.566	21.982		15.721	19.242	18.373	20.425	15.343	15.107	16.179	20.373	20.096	19.495
102	14.3313	13.7063	14.1973	9.418	12.197	11.178	19.829	22.997	21.655		16.396	19.4123	19.0743	20.3543	15.664	15.158	15.741	19.636	19.784	20.06
104	15.3357	14.8757	14.7877	10.9633	12.1423	11.4533	21.176	22.715	22.263		16.352	19.9767	20.0187	19.2257	16.5183	14.5333	16.3703	20.576	20.998	20.636
106	15.762	14.707	15.266	10.8597	12.6327	12.3757	19.377	21.94	20.487		16.702	19.385	20.199	20.275	16.4607	16.4117	16.8547	20.004	19.802	21.255
108	15.362	13.983	13.893	10.5717	12.9437	12.3817	19.967	22.791	21.174		16.371	18.155	19.38	19.335	16.6027	15.4547	16.7037	19.041	20.858	21.105
110	16.278	14.995	14.534	11.7723	12.7593	11.9363	20.811	23.243	21.995		16.397	18.895	19.673	20.212	16.9903	15.7813	16.9213	20.501	21.573	20.106
112	14.7183	14.6633	14.0333	10.6983	13.3083	11.6983	20.085	22.859	21.4		15.984	20.0983	18.9623	19.8793	17.7593	16.4943	16.5023	20.093	20.352	20.421
114	15.37	14.994	15.529	10.951	13.542	12.946	20.308	22.075	20.76		16.519	19.593	20.141	20.282	17.655	16.255	16.457	20.37	21.507	19.733
116	15.5923	15.2313	13.6443	10.5563	12.5083	13.4013	20.362	23.08	21.976		16.776	19.0803	20.0623	19.7413	16.1773	16.1613	17.3773	20.361	20.538	20.418
118	14.7407	16.3877	14.0827	11.21	12.775	11.605	20.935	23.176	23.415		16.526	18.5477	20.1617	20.1177	17.224	15.521	15.891	21.575	21.557	20.123
120	15.4917	15.1007	14.6857	10.4553	12.4753	11.4383	19.913	22.42	21.888		16.624	19.3337	19.8617	19.1767	16.6363	15.9483	16.2063	21.09	19.989	21.074
Panel C
	Orb2A	Orb2B
	0.846	0.493
	0.937	0.465
	0.993	0.549
Panel D
	Orb2A	Orb2B
260	-0.03364	0.00243
259.8	0.03912	0.12927
259.6	0.10591	0.24629
259.4	0.16671	0.35347
259.2	0.22154	0.45082
259	0.2704	0.53834
258.8	0.31327	0.61603
258.6	0.35017	0.68389
258.4	0.3811	0.74192
258.2	0.40604	0.79011
258	0.42501	0.82848
257.8	0.43801	0.85702
257.6	0.44502	0.87572
257.4	0.48112	0.93928
257.2	0.50282	0.98024
257	0.50546	0.99164
256.8	0.47871	0.96479
256.6	0.43689	0.91376
256.4	0.37251	0.83299
256.2	0.29644	0.73119
256	0.23222	0.62986
255.8	0.15992	0.51216
255.6	0.09377	0.39368
255.4	0.03176	0.27677
255.2	-0.02043	0.16586
255	-0.06122	0.065
254.8	-0.09407	-0.03142
254.6	-0.10695	-0.10187
254.4	-0.1034	-0.15171
254.2	-0.0779	-0.17358
254	-0.03632	-0.16931
253.8	0.024	-0.13165
253.6	0.08105	-0.07957
253.4	0.14015	-0.00972
253.2	0.21596	0.08995
253	0.29255	0.19693
252.8	0.34416	0.29247
252.6	0.38623	0.38407
252.4	0.41187	0.45375
252.2	0.42025	0.50098
252	0.42132	0.54579
251.8	0.41284	0.58565
251.6	0.3771	0.5989
251.4	0.32755	0.59957
251.2	0.28931	0.60141
251	0.24302	0.58548
250.8	0.19003	0.54957
250.6	0.14608	0.50822
250.4	0.11104	0.46183
250.2	0.07175	0.40071
250	0.03737	0.33906
249.8	0.01777	0.28691
249.6	-0.00524	0.2268
249.4	-0.0229	0.16129
249.2	-0.03566	0.09695
249	-0.04492	0.03826
248.8	-0.0658	-0.02973
248.6	-0.07925	-0.09067
248.4	-0.08086	-0.14443
248.2	-0.09565	-0.21935
248	-0.11902	-0.30439
247.8	-0.12818	-0.37491
247.6	-0.13218	-0.43752
247.4	-0.13205	-0.48766
247.2	-0.13786	-0.52516
247	-0.15134	-0.56012
246.8	-0.18215	-0.60737
246.6	-0.21544	-0.65148
246.4	-0.22891	-0.67684
246.2	-0.24574	-0.69579
246	-0.26757	-0.71188
245.8	-0.29926	-0.7299
245.6	-0.34995	-0.75266
245.4	-0.41236	-0.77854
245.2	-0.4665	-0.78637
245	-0.50701	-0.78089
244.8	-0.56208	-0.78045
244.6	-0.6163	-0.77773
244.4	-0.68659	-0.78651
244.2	-0.76724	-0.80376
244	-0.85887	-0.83731
243.8	-0.95427	-0.88593
243.6	-1.04698	-0.93668
243.4	-1.14898	-0.99768
243.2	-1.23325	-1.03866
243	-1.32215	-1.07953
242.8	-1.4118	-1.12958
242.6	-1.4933	-1.17495
242.4	-1.57031	-1.22173
242.2	-1.62542	-1.25719
242	-1.68167	-1.30186
241.8	-1.73313	-1.34925
241.6	-1.78669	-1.40519
241.4	-1.85873	-1.48607
241.2	-1.94996	-1.58976
241	-2.0599	-1.69868
240.8	-2.17099	-1.79733
240.6	-2.28905	-1.9033
240.4	-2.41607	-2.01949
240.2	-2.55156	-2.14924
240	-2.70295	-2.29825
239.8	-2.8528	-2.46308
239.6	-2.9986	-2.63151
239.4	-3.13598	-2.79213
239.2	-3.27461	-2.95497
239	-3.39626	-3.10363
238.8	-3.49531	-3.23802
238.6	-3.57874	-3.36756
238.4	-3.64993	-3.4882
238.2	-3.72482	-3.61508
238	-3.77731	-3.7221
237.8	-3.81967	-3.81863
237.6	-3.85603	-3.92136
237.4	-3.91688	-4.05346
237.2	-4.01318	-4.21005
237	-4.14314	-4.39135
236.8	-4.29379	-4.58496
236.6	-4.46534	-4.78932
236.4	-4.66418	-5.00134
236.2	-4.89423	-5.22274
236	-5.15772	-5.47059
235.8	-5.45214	-5.74566
235.6	-5.75923	-6.02501
235.4	-6.06382	-6.2875
235.2	-6.3831	-6.54799
235	-6.69934	-6.79988
234.8	-7.01859	-7.04544
234.6	-7.32758	-7.27967
234.4	-7.63393	-7.51313
234.2	-7.93555	-7.74372
234	-8.23661	-7.97755
233.8	-8.53751	-8.21509
233.6	-8.82975	-8.44912
233.4	-9.12854	-8.68531
233.2	-9.43394	-8.92544
233	-9.74759	-9.18032
232.8	-10.0606	-9.4364
232.6	-10.3718	-9.69907
232.4	-10.665	-9.94323
232.2	-10.9374	-10.1741
232	-11.1897	-10.3904
231.8	-11.4203	-10.5846
231.6	-11.638	-10.7553
231.4	-11.8704	-10.9152
231.2	-12.1137	-11.0625
231	-12.3337	-11.1773
230.8	-12.5335	-11.266
230.6	-12.7358	-11.3535
230.4	-12.9525	-11.4599
230.2	-13.1769	-11.5782
230	-13.411	-11.7126
229.8	-13.635	-11.8436
229.6	-13.8754	-11.9915
229.4	-14.1361	-12.1579
229.2	-14.4244	-12.3411
229	-14.7377	-12.5373
228.8	-15.0767	-12.7436
228.6	-15.4384	-12.962
228.4	-15.8002	-13.1917
228.2	-16.1572	-13.4396
228	-16.5144	-13.7218
227.8	-16.8546	-14.0212
227.6	-17.1905	-14.3274
227.4	-17.517	-14.6255
227.2	-17.8244	-14.9066
227	-18.094	-15.1407
226.8	-18.3482	-15.3608
226.6	-18.5961	-15.5697
226.4	-18.8059	-15.7538
226.2	-18.9518	-15.9032
226	-19.0504	-16.0313
225.8	-19.1073	-16.1387
225.6	-19.1248	-16.2288
225.4	-19.1338	-16.3175
225.2	-19.1357	-16.4136
225	-19.1329	-16.4999
224.8	-19.1264	-16.5685
224.6	-19.1471	-16.6382
224.4	-19.2083	-16.7232
224.2	-19.2861	-16.812
224	-19.3835	-16.9198
223.8	-19.4761	-17.0285
223.6	-19.5634	-17.1409
223.4	-19.669	-17.2671
223.2	-19.7784	-17.3984
223	-19.8744	-17.5005
222.8	-19.9799	-17.5858
222.6	-20.0934	-17.6513
222.4	-20.1943	-17.6851
222.2	-20.2984	-17.7033
222	-20.4097	-17.7197
221.8	-20.5228	-17.7188
221.6	-20.5988	-17.6917
221.4	-20.6463	-17.6576
221.2	-20.6588	-17.6125
221	-20.6462	-17.5536
220.8	-20.6425	-17.5124
220.6	-20.6719	-17.4995
220.4	-20.7164	-17.505
220.2	-20.7459	-17.4956
220	-20.7665	-17.4783
219.8	-20.8072	-17.4793
219.6	-20.8698	-17.5069
219.4	-20.923	-17.5356
219.2	-20.9693	-17.5729
219	-21.0006	-17.6051
218.8	-21.0131	-17.6275
218.6	-21.0203	-17.6571
218.4	-21.0016	-17.6721
218.2	-20.9708	-17.673
218	-20.9462	-17.6567
217.8	-20.9182	-17.6177
217.6	-20.8661	-17.54
217.4	-20.8109	-17.4564
217.2	-20.7466	-17.3652
217	-20.6642	-17.2749
216.8	-20.5826	-17.2128
216.6	-20.5278	-17.1842
216.4	-20.486	-17.176
216.2	-20.462	-17.1825
216	-20.4899	-17.2449
215.8	-20.55	-17.3419
215.6	-20.606	-17.4367
215.4	-20.652	-17.5361
215.2	-20.7033	-17.6442
215	-20.7762	-17.7744
214.8	-20.8494	-17.9124
214.6	-20.9142	-18.0776
214.4	-20.9678	-18.2552
214.2	-21.0233	-18.4444
214	-21.063	-18.6127
213.8	-21.1066	-18.7777
213.6	-21.1521	-18.9134
213.4	-21.2015	-19.0294
213.2	-21.2651	-19.135
213	-21.3218	-19.2278
212.8	-21.3583	-19.2911
212.6	-21.3783	-19.3457
212.4	-21.4124	-19.4221
212.2	-21.47	-19.5275
212	-21.5649	-19.6583
211.8	-21.6777	-19.7891
211.6	-21.7832	-19.9244
211.4	-21.8739	-20.0461
211.2	-21.9847	-20.1861
211	-22.079	-20.3156
210.8	-22.1435	-20.4263
210.6	-22.1554	-20.5113
210.4	-22.141	-20.5737
210.2	-22.1005	-20.6318
210	-22.0156	-20.6784
209.8	-21.9114	-20.732
209.6	-21.7874	-20.789
209.4	-21.6593	-20.8545
209.2	-21.5316	-20.9045
209	-21.4025	-20.9431
208.8	-21.2644	-20.9564
208.6	-21.1306	-20.9687
208.4	-20.9984	-20.9831
208.2	-20.8426	-20.9525
208	-20.6628	-20.8726
207.8	-20.4543	-20.7721
207.6	-20.2435	-20.6633
207.4	-20.0144	-20.5312
207.2	-19.755	-20.4007
207	-19.4579	-20.277
206.8	-19.1064	-20.1438
206.6	-18.7325	-20.0082
206.4	-18.337	-19.88
206.2	-17.9122	-19.7282
206	-17.4354	-19.5457
205.8	-16.9086	-19.3535
205.6	-16.3531	-19.1987
205.4	-15.727	-19.0492
205.2	-15.0311	-18.8717
205	-14.2675	-18.6937
204.8	-13.4627	-18.5355
204.6	-12.599	-18.3594
204.4	-11.6918	-18.1318
204.2	-10.7351	-17.8587
204	-9.74428	-17.5556
203.8	-8.76261	-17.2237
203.6	-7.79542	-16.8525
203.4	-6.84513	-16.4416
203.2	-5.89248	-15.9716
203	-4.92799	-15.4389
202.8	-3.97441	-14.8793
202.6	-2.99764	-14.2989
202.4	-1.9899	-13.7041
202.2	-0.95214	-13.0596
202	0.10732	-12.3653
201.8	1.18173	-11.6165
201.6	2.28043	-10.777
201.4	3.37963	-9.88
201.2	4.51963	-8.94619
201	5.72776	-7.96649
200.8	7.01359	-6.9388
200.6	8.38536	-5.85379
200.4	9.81915	-4.73916
200.2	11.2848	-3.64557
200	12.8071	-2.54662
199.8	14.4311	-1.43088
199.6	16.1392	-0.28507
199.4	17.8563	0.83708
199.2	19.531	1.96058
199	21.1083	3.07637
198.8	22.6165	4.23367
198.6	24.0845	5.42716
198.4	25.5282	6.6498
198.2	26.928	7.85485
198	28.3164	9.03578
197.8	29.6644	10.204
197.6	30.9577	11.2968
197.4	32.191	12.3603
197.2	33.358	13.4182
197	34.4694	14.4802
196.8	35.4889	15.5166
196.6	36.4028	16.5206
196.4	37.1973	17.4993
196.2	37.9084	18.4495
196	38.5532	19.3716
195.8	39.1728	20.1897
195.6	39.7895	20.9401
195.4	40.3871	21.5935
195.2	41.0243	22.1634
195	41.6739	22.6658
194.8	42.2254	23.0592
194.6	42.5654	23.3496
194.4	42.7478	23.573
194.2	42.793	23.7606
194	42.7264	23.92
193.8	42.5284	24.0193
193.6	42.2358	24.0357
193.4	41.8546	23.987
193.2	41.4575	23.9457
193	40.9924	23.851
192.8	40.4953	23.6751
192.6	39.9544	23.5015
192.4	39.3517	23.3795
192.2	38.7056	23.2994
192	38.0397	23.3095
191.8	37.3566	23.4298
191.6	36.597	23.5767
191.4	35.897	23.759
191.2	35.3902	23.9768
191	35.0141	24.1753
190.8	34.724	24.4107
190.6	34.4708	24.624
190.4	34.2707	24.7897
190.2	33.9939	24.8843
190	33.6622	24.8886
189.8	33.2733	24.7659
189.6	32.8602	24.4862
189.4	32.4575	24.047
189.2	31.9474	23.4444
189	31.3037	22.6836
188.8	30.6454	21.7955
188.6	29.8615	20.889
188.4	28.98	20.0409
188.2	28.0489	19.1082
188	27.1684	18.1569
187.8	25.9925	17.2246
187.6	24.7324	16.3955
187.4	23.7657	15.8909
187.2	22.7777	15.4567
187	21.7683	15.093
186.8	20.7376	14.7997
186.6	19.6857	14.5768
186.4	18.6124	14.4244
186.2	17.5178	14.3423
186	16.4019	14.3307
185.8	15.2647	14.3895
185.6	14.1061	14.5188
185.4	12.9263	14.7184
185.2	11.7251	14.9885
Panel E
Amyloid		B sheet
0.274461	0.007252	0.284275
0.297416	0.004432	0.239372
Panel F
hours	Orb2B	Orb2A
0	0.0069	0.0046
12	0.0057	0.0089
24	0.0119	0.0086
36	0.0232	0.0196		helix random coil		turns
48	0.0273	0.0239	0.008094	0.276931	0.003301	0.164332	0.003025	Orb2A
60	0.0286	0.0305	0.006159	0.281688	0.004222	0.181524	0.000907	Orb2B
72	0.0336	0.0323

## Sheet: Fig3
Panel B
Orb2A	F>Y	F>A	F>V	F>I	F>L	F>W	F>S	F>T	F>N	F>Q	F>D	F>E	F>R	F>H	F>K	F>C	F>G	F>P
0.21485	0.49792	0.76116	0.4153	-0.10816	0.21218	0.20972	0.62975	0.68138	0.83051	0.11393	0.59531	0.6983	0.73946	0.75222	0.62383	0.51256	0.54752	0.83368
0.1841	0.48838	1.06436	0.24303	0.18888	0.04137	0.32844	0.75544	0.73595	0.68468	0.76052	0.61161	0.51941	1.09923	0.75675	0.70098	0.31241	0.87619	0.64398
0.17532	0.48378	0.7259	0.26461	0.29375	0.40917	0.30431	0.8632	0.80123	0.99904	0.8583	0.79753	0.54719	0.79728	0.89956	0.86177	0.34822	0.66833	0.84539
0.14815	0.52907	0.49572	0.37844	0.22321	0.3447	0.22413	0.63725	0.86037	0.8459	0.112	0.58511	0.02304	0.68981	0.23633	0.61444	0.88728	0.7737	0.22055
0.20386	0.48902	0.61604	0.06406	0.1628	0.29256	0.34561	0.94564	1.12479	0.92007	0.86189	0.75167	0.02645	0.87759	0.10623	0.22879	0.56673	0.84256	0.91949
0.15235	0.6122	0.50009	0.84304	0.19721	0.05393	0.3854	0.94641	1.00913	0.80694	0.68971	0.61658	0.39542	0.74404	0.6473	0.51866	0.94118	0.70038	0.79569
0.10198	0.5657	0.66484	0.3113	0.07573	0.35824	0.2357	0.59759	0.93009	0.86542	0.70276	0.66312	0.06445	0.94934	0.05634	0.61374	0.52848	0.70267	0.36757
0.14446	0.60047		0.51489	0.2347	0.30545	0.24763	0.69847	0.78244		0.75441	0.81283	0.48622	0.58961	0.66203	0.84084	0.33114	0.8171	0.98834
0.20542			0.43299	0.31205	0.35157	0.28607	1.02157	0.66505		0.71512	1.22079	0.16136		0.90885	0.91521	0.61175	0.74061	0.65198
			0.80748	0.20685	0.20948	0.23963	0.86314	0.90608		0.90224		0.30668		0.6912				0.83281
			-0.04836	0.06226	0.41369	0.16231				0.76087		0.1274		0.50924				1.04778
			0.49888		0.06543	0.82805				0.59094		0.1676		0.78783
			0.36605		0.17161	0.43522				0.8992		0.58181		0.04088
			0.29618		0.27321	0.24094				0.91689		0.26549		0.92006
			0.26254			0.21269				0.76031		0.11535		0.53815
			0.23721			0.21662						0.28423		0.71553
			0.52158									0.21669		0.54874
			0.31376									0.14568		0.52795
			0.25755									0.18795
			0.35788									0.20663
			0.37629
			0.33625
			0.35537
			0.41322
			0.37283
			0.36745
Panel C
Orb2A		Orb2AF5Y		Orb2AF5N		Orb2AF5E
66.1013	5.31502	53.7667	4.72839	61.6032	5.74342	64.407	5.79775
68.282	5.79418	51.8903	5.46153	61.137	5.88558	64.29	5.7433
66.789	5.25901	49.8935	4.59664	58.9685	5.22168	61.5405	5.18713
68.5993	4.7561	52.0465	4.08022	60.7533	4.30201	63.5457	4.43238
67.0685	5.19998	48.7685	4.6662	57.8555	5.13123	59.6953	5.00633
69.679	4.65221	49.0705	4.14966	59.8413	5.01705	62.5097	4.81467
68.072	5.0115	51.1263	4.62053	58.8598	5.2589	61.7137	4.52831
68.81	5.00047	48.5778	4.50387	60.0098	4.98654	64.7123	4.45757
69.1038	5.68544	48.6225	5.51106	59.5267	5.77193	64.3072	5.10068
71.0273	5.06905	49.0205	4.817	61.0217	4.73791	66.0228	4.39307
72.1262	5.31673	53.4038	5.06871	60.8932	5.56143	63.8777	5.24671
72.8112	5.22523	51.8105	5.1146	63.3305	5.04658	67.7102	5.77207
74.156	4.36463	53.6273	4.70029	61.6095	4.84375	66.0385	4.0776
73.282	5.23984	50.8267	4.72843	61.3433	5.24613	65.1587	4.99906
76.4238	5.1407	52.4837	4.7936	63.3215	5.44943	65.8227	5.41985
75.6457	5.64156	52.3497	5.39153	63.6022	5.55838	66.592	5.41328
73.9195	5.34631	50.9233	5.41094	62.0832	5.40632	65.11	5.41765
76.102	4.66893	56.8582	5.54773	64.514	5.04108	67.5457	4.27242
73.9902	5.65725	56.892	6.81054	63.0445	5.2374	67.3428	4.65052
76.2722	5.17815	52.63	4.56915	63.7538	5.23755	67.6705	5.05305
77.3532	5.25974	52.0207	5.15172	64.6927	5.13076	70.6262	5.39435
77.1315	5.23232	53.3182	4.60536	64.4878	5.52688	69.0732	5.1437
78.1483	5.5729	53.2743	4.98455	66.052	5.34572	70.5485	4.95402
77.4323	5.48801	52.769	4.85203	65.0127	5.41424	69.4802	4.79355
79.5827	6.35026	55.3645	5.86044	66.6188	6.0013	70.5847	5.72802
80.1692	5.77429	56.345	5.25037	65.9363	5.68655	71.0127	5.39525
78.785	6.15603	53.5615	5.06383	66.2695	5.66112	71.9967	4.97507
77.9942	5.13358	54.1472	4.63371	65.051	5.5977	70.0165	5.87539
78.5533	5.43396	53.6638	5.04286	65.3553	5.17523	70.1317	5.12177
81.6275	5.81493	57.8825	5.01071	68.387	5.36373	70.3828	5.10742
80.01	5.48054	55.2177	4.70805	67.1875	5.262	70.5042	5.28191
80.1575	5.2702	54.9968	4.48816	66.7973	5.10658	69.9387	4.71785
81.2437	5.16538	55.9978	4.84996	68.1272	5.43071	73.5432	4.23576
80.0707	5.80218	54.2545	4.95668	67.1555	6.08129	69.8938	5.70277
82.653	6.84598	57.1995	5.36195	68.8418	6.01631	72.0267	6.13831
80.3438	5.65455	54.0307	4.99096	67.9143	5.81314	70.561	5.26279
82.2923	5.61141	57.0902	5.11806	68.5307	6.21604	72.6882	6.14482
79.8087	5.68279	55.7063	5.07221	66.4252	5.79594	68.604	5.72001
82.353	5.59336	58.718	5.97245	69.1665	5.37193	71.2177	5.4041
84.1492	5.87042	57.0027	5.04815	69.6092	6.05576	74.3668	4.90246
80.8662	5.73687	55.9062	5.01531	67.8545	5.26337	71.9282	5.55182
83.3402	5.14069	54.9293	4.75549	69.1518	5.32329	70.1698	4.93728
82.6717	5.85291	55.32	4.79871	68.4513	5.08003	72.0727	5.48381
83.1275	6.00024	56.0965	4.70771	68.43	5.74083	71.0368	5.35665
83.175	5.47444	55.7613	5.22036	69.2238	5.69539	74.578	5.17213
83.7483	6.18615	55.5858	5.58279	69.493	6.05467	75.3748	5.64736
84.2555	5.45508	57.8193	4.88575	70.3995	5.02451	77.172	5.27401
83.6542	6.07602	56.8848	5.00893	70.9883	5.64032	74.639	5.09152
84.6725	6.30482	56.8112	5.64176	69.9363	6.05048	76.3047	5.67722
85.221	5.23146	59.8995	5.3205	68.646	5.28517	73.831	5.13691
85.8628	6.35515	61.6287	6.4427	68.5088	5.76786	74.0473	5.68915
84.9523	6.59964	56.7595	5.58186	69.85	5.72703	75.029	6.01134
86.5045	5.74827	57.5453	5.094	70.4093	5.48949	75.3793	5.15097
85.6465	5.59408	58.434	4.50591	68.7692	5.00915	74.4862	4.61369
82.933	6.38205	55.4672	5.69047	67.1515	5.50339	71.7963	5.53057
86.3725	6.4778	57.3632	5.35378	70.7722	5.89528	75.5285	5.85585
85.3903	5.69674	57.3577	4.50076	70.3828	4.95425	75.179	4.19991
87.0877	5.85883	58.9088	4.8048	70.3355	5.62713	75.3723	5.35025
84.6472	6.44844	57.082	5.68569	68.5643	6.01518	72.5995	6.37312
85.5258	6.91594	58.2188	6.17465	69.2913	5.96491	74.9435	6.36516
85.654	6.01181	56.7238	5.27911	70.2998	5.49774	74.4037	5.4308
86.0538	6.45204	59.4058	5.22129	69.9958	6.47738	76.1633	5.91625
83.699	6.1833	56.4177	5.02672	69.8135	5.37637	75.1687	5.15939
84.275	5.6212	58.0197	4.82964	68.9303	5.52895	74.9732	5.28702
86.371	6.21252	59.6187	5.41369	69.3953	5.80062	74.44	6.06616
86.0877	6.51979	59.2562	5.14752	70.2635	6.3951	76.5707	5.76027
86.297	6.50719	57.6402	5.29318	69.0572	5.5567	75.028	5.41364
88.9798	6.31685	59.9682	5.59425	72.1345	6.08816	79.8695	5.38628
87.7612	5.29159	58.9358	4.84737	70.3508	5.15749	76.6698	5.06697
89.5538	5.92968	63.357	5.8971	72.5128	5.7596	77.2172	5.80024
88.18	6.50305	58.9263	5.53934	70.6475	6.07597	77.4947	5.95699
86.973	7.06345	57.6503	5.876	70.647	6.51452	76.3038	6.38737
87.5528	6.37733	59.2733	5.48367	71.0968	6.02436	76.7173	5.89413
85.534	5.75782	56.5865	5.28461	69.2137	5.46019	73.4498	5.39622
87.0252	6.86532	59.8995	5.60719	71.5347	6.2376	78.2677	5.00232
89.4763	7.03195	60.0352	5.33009	72.8113	5.73306	77.658	6.92447
89.0725	6.52989	60.1845	4.64311	72.1465	5.36033	77.4643	5.49165
88.9117	6.2432	58.0998	5.17114	71.4797	5.44351	75.7917	5.76015
86.7463	6.1533	60.3725	5.47247	72.1372	5.45471	75.8648	5.52375
89.4012	6.34645	59.0453	5.5057	72.695	6.08666	76.7063	6.44204
87.0722	5.70133	58.6573	5.00759	71.432	5.83355	77.1907	5.39011
89.8388	6.73971	61.4885	5.95478	72.5107	6.23406	78.9863	6.25249
87.8815	5.97118	59.85	5.40285	70.522	5.68684	75.7552	5.61317
87.1802	6.94369	60.344	5.25788	70.74	6.28605	78.2227	5.89791
89.5322	5.52198	59.0215	4.72884	71.6695	5.36308	76.5662	5.45274
87.4655	6.21039	57.0215	5.75826	71.2935	6.05694	78.7947	6.02135
89.4522	6.16583	60.5173	5.44691	73.4808	5.99471	77.5278	5.23556
91.0843	6.65491	62.198	5.57324	73.3022	5.64711	82.4508	5.0863
90.6707	6.52399	60.3085	5.47194	73.026	6.23491	79.3268	5.93181
89	5.50702	59.1507	4.80891	71.0152	5.00002	77.5302	5.78541
90.617	6.36595	58.9268	5.30741	73.537	5.85658	81.3818	4.83162
91.9788	6.581	60.4722	5.76658	75.2357	5.60688	79.5938	6.04408
88.0682	6.73337	58.6647	5.66389	70.9575	5.93244	76.4923	5.70785
88.6007	6.51555	58.3998	5.57836	71.7085	5.77677	78.3925	5.77524
90.8098	6.12966	60.7852	5.33674	74.1757	5.97939	80.2945	5.64006
90.9642	6.74111	60.3823	5.97816	74.7475	6.44585	79.4537	6.02775
88.8538	6.17539	58.2672	5.18555	71.1478	5.57945	76.6902	5.46562
92.8048	6.20555	60.2623	5.06639	75.0923	5.61476	81.136	4.92194
89.9873	6.80502	62.6948	5.57208	72.4987	5.70672	78.0888	6.06973
89.8642	6.98691	59.4652	5.89318	72.8387	5.9685	78.0873	6.67693
90.2508	6.71941	59.1797	5.9368	72.745	6.03162	78.3057	6.28432
89.1553	6.41619	60.798	5.45823	71.851	5.73264	79.1042	6.7329
89.0468	6.66165	58.9637	5.55521	72.0352	5.63507	76.803	5.83042
90.4572	7.06701	60.7948	5.71821	74.0027	6.37146	79.2518	6.095
88.682	6.30371	58.561	5.63964	71.6283	5.70524	79.5302	5.06739
91.1552	6.55277	60.093	5.50492	73.0642	6.24336	79.8283	5.40773
90.3572	6.68869	59.8747	5.68757	73.2618	6.20048	77.6868	5.93799
90.6193	6.27944	60.0603	5.25647	72.5958	5.78388	80.2532	5.32429
92.8318	6.8917	60.2687	6.12531	74.913	6.29644	79.3622	5.83715
91.4095	6.72552	61.0873	5.59753	74.6082	5.84624	80.882	5.56064
90.1673	6.63024	59.8133	6.25488	73.2175	6.15696	80.8378	5.8197
89.6717	6.9767	58.7462	5.87796	72.7822	5.89646	78.245	5.81707
91.711	6.32721	60.8115	4.82998	73.224	5.28622	79.8065	4.8335
90.94	6.4852	62.5447	5.5747	74.0572	5.86462	82.1357	4.40911
90.5622	6.62679	60.3197	5.62045	73.5215	6.47046	79.7613	6.46689
91.4863	7.33071	59.5078	5.97079	72.473	6.32311	79.1557	5.63782
93.5775	6.80123	61.0297	5.79769	75.5322	5.91548	81.8302	5.44139
92.9283	6.55212	59.7685	5.03054	74.5097	5.87511	79.6355	6.20689
92.1275	6.32839	63.4822	6.0077	74.4102	5.99106	80.9183	6.07529
91.6592	6.88782	63.6398	6.36277	73.3187	5.97051	79.1503	6.10698
91.3487	6.13114	61.0177	5.32564	73.782	5.67846	79.8265	5.6168
92.2975	5.92378	60.255	4.84202	75.452	4.83356	81.326	4.74906
90.2878	6.50154	62.1503	5.4426	73.5847	5.60567	78.5425	6.0589
93.4495	6.708	61.6748	5.2669	75.4527	5.62127	81.2173	5.28406
94.1667	6.57522	60.749	5.7447	76.5547	5.53465	81.1057	5.95673
89.9437	6.18096	59.2682	5.65343	72.867	5.9885	79.5615	4.97912
91.9043	7.30909	60.3612	6.06314	74.382	6.59355	81.828	5.86648
91.0592	7.04478	60.5245	5.84831	74.0403	6.22569	80.8978	5.98297
89.3942	6.80522	57.5873	5.73066	72.0158	5.82215	78.475	5.10536
91.2995	7.75084	61.825	5.6379	74.066	6.5888	83.0592	6.12812
92.0485	7.12432	62.1833	6.05667	74.4382	6.40415	81.7648	5.98762
89.1507	6.33244	59.6193	5.2625	73.2473	5.38233	78.6002	5.39551
90.1202	6.62414	60.0013	5.67304	73.3975	5.63542	82.3428	5.76363
91.8107	7.25142	62.0992	5.56895	74.7763	6.58536	80.8298	6.33717
91.6692	6.88457	59.4247	6.04648	74.1582	5.78379	79.9192	6.23107
91.6375	6.63137	61.5505	5.37347	75.7895	5.42348	84.2885	5.4934
94.3113	6.46704	64.174	5.68861	75.8885	6.02401	84.0582	4.9745
95.0083	7.04621	62.9515	5.70561	76.2212	6.41737	83.6845	6.27992
93.0885	7.76568	64.7602	6.30211	76.1285	6.51706	83.6407	5.89643
93.3093	7.81196	61.9802	5.98455	76.5385	6.47136	81.137	6.45026
90.135	6.59046	63.3463	6.1886	73.6288	5.49087	80.0498	5.2178
90.7693	6.89227	61.2593	5.25487	74.9263	6.02616	82.3318	4.86002
90.688	6.43238	59.985	4.97251	73.1807	4.97009	81.2982	4.52164
92.7325	7.52536	60.4617	6.48569	74.6515	6.37644	80.8237	6.40244
92.2987	6.96383	64.6087	6.01264	74.95	5.9662	81.452	5.78535
91.7615	7.42587	60.0622	5.59655	76.4273	5.53391	82.0725	5.30375
92.0487	7.50955	61.0148	6.10135	73.7782	6.25715	81.5447	5.20077
94.323	7.38493	64.7883	6.08475	76.495	6.55517	83.21	6.31983
91.5268	6.54837	63.7133	5.94104	75.2845	5.99078	80.8407	5.06378
94.7248	6.86799	62.358	5.55674	77.5957	5.96888	84.1622	5.54133
91.5728	6.86034	62.2252	5.16001	74.465	5.72586	82.6375	4.84092
93.7988	7.94285	62.1338	5.9826	76.742	6.33114	81.897	5.87265
94.3325	7.51404	64.4827	5.62062	77.4815	5.51873	83.5392	5.54124
92.3572	7.79097	60.6615	6.31948	76.5597	6.54914	80.4118	6.21756
93.9593	7.84335	64.3553	5.95749	77.2812	6.44071	82.553	6.5065
94.0265	7.39813	61.8143	5.62071	77.2455	5.97722	84.761	5.63037
92.2538	7.29896	59.8017	6.12022	74.0422	6.17117	81.6772	5.6623
91.6067	6.60353	61.203	5.63493	74.2637	5.73425	81.7792	5.23693
90.8607	7.38498	59.8183	6.32125	73.741	6.07927	78.6438	6.41186
95.7785	6.53934	63.0843	5.87139	77.974	5.77286	87.0598	5.18777
92.9673	7.39701	61.2588	5.69156	76.0907	6.25699	81.9677	6.25163
95.7608	7.12162	63.9493	5.88375	78.4742	6.01063	84.3842	5.71702
94.2053	7.94596	61.24	6.66933	76.1912	6.61558	82.9522	6.18672
94.7695	6.7613	64.4622	5.67089	76.0595	5.34797	84.3978	4.30996
94.1643	6.97111	62.0777	5.48523	76.96	5.8998	83.1895	4.95711
94.1137	7.31805	61.5415	5.94015	76.8328	6.00038	81.5225	6.25487
95.4127	7.28658	62.2482	6.52344	77.9273	6.2949	84.4552	6.21485
94.6653	8.04106	62.5205	6.61378	77.4302	6.5417	83.6548	6.74489
95.259	7.24944	62.9223	6.49118	77.4972	6.44817	84.8152	5.97639
94.5623	7.82819	65.4667	6.68358	76.3058	6.50192	83.7392	6.00382
93.8653	7.57334	62.377	6.13651	77.271	6.57306	84.1657	6.34192
92.973	6.93647	62.2042	5.64173	75.6597	6.24048	81.4587	5.62214
94.9283	6.54019	61.8807	5.37918	78.1738	5.5171	86.9423	3.93036
95.1272	7.65434	62.6313	5.93009	77.4302	6.48713	83.3898	6.1092
94.334	7.93765	62.4538	6.3773	78.5457	6.43107	82.7185	7.18674
94.962	7.81125	64.3322	6.22631	77.8232	6.37772	83.2783	6.15026
93.2287	7.87872	64.4772	6.25913	75.9295	6.386	82.6703	5.83533
94.8988	7.97741	63.1972	6.11367	78.3997	7.16307	86.2362	6.06838
94.3092	7.73497	62.7838	6.0603	76.705	6.57856	84.2153	5.81362
91.5713	7.31687	60.121	6.01181	74.2508	6.22791	84.8082	5.33368
95.478	8.01172	62.7837	6.44886	77.8995	6.69631	84.2035	6.17867
94.9352	8.13045	63.1987	6.39526	77.2428	6.49103	88.1272	5.83101
95.5225	6.43822	63.498	5.56698	76.7802	6.12186	83.1508	5.82049
93.6762	7.98746	66.4727	6.51018	78.1377	6.93029	85.1178	6.71807
95.2605	8.46501	61.9587	6.17051	78.012	6.26376	84.0012	5.8139
94.42	6.97825	64.2657	5.97914	77.5557	5.95792	86.2785	4.67083
96.365	7.7753	61.9598	6.18073	78.842	6.56449	85.133	6.11429
95.0357	8.66968	62.452	6.46236	77.0237	6.66554	83.6345	6.8503
97.2035	6.65517	63.6045	5.69104	79.9258	6.33142	85.918	5.06082
94.6548	7.75599	64.5733	5.82286	77.9057	6.6802	83.943	6.72042
95.4795	8.39305	62.3993	6.66845	77.7168	6.85475	83.1247	6.51416
96.8427	7.58266	63.4683	6.39775	78.6223	6.64973	84.8313	6.4968
92.4032	7.49244	65.1763	6.74082	76.2142	6.10554	85.0058	6.04429
93.4253	8.6323	60.5007	6.81567	76.5108	6.4162	84.9567	5.39685
92.2155	6.63962	61.6137	5.64494	74.6563	6.16186	81.5077	5.84375
97.0503	7.76135	62.8593	6.13172	78.0927	6.57394	85.8843	5.86411
94.3987	7.8053	67.712	6.46861	78.7478	6.38217	86.9833	5.71618
93.9762	7.2408	62.2362	5.92522	76.9828	6.04098	84.9405	5.93279
93.5002	7.47702	61.4007	6.49868	77.408	6.39924	84.8337	6.30421
96.8105	7.79353	63.9183	6.3389	79.3185	6.22366	85.8633	6.3841
93.6543	6.96684	61.7903	5.18417	77.1173	6.1857	82.5422	5.68743
93.0655	7.51587	62.3782	6.00923	76.744	6.38708	85.674	5.11627
97.37	7.67875	64.1327	6.19283	79.8283	6.52904	90.178	4.80034
95.3427	6.65065	63.2452	4.85356	77.1788	5.82247	86.6263	4.3884
95.8937	7.92562	66.8802	6.76206	79.0363	6.69816	86.9663	6.08268
96.7488	8.15042	63.61	6.45985	78.1662	6.28505	86.189	6.06971
95.3427	6.80009	67.191	6.27975	78.4322	5.84408	84.3377	6.02534
93.2053	7.501	61.5673	5.86221	76.97	6.42687	83.9213	5.33784
92.4407	7.73884	60.9542	5.90648	76.1135	6.03812	83.181	6.03378
93.8865	7.35426	61.6462	5.81873	78.3702	6.12247	82.569	5.89635
95.6338	6.85927	62.2163	5.95652	76.9832	6.40246	87.1118	4.80488
95.2808	7.87503	62.775	6.4489	79.491	6.39982	86.9247	6.82575
97.1138	6.87028	64.0152	5.97075	78.7323	5.92607	87.0155	5.82767
94.4938	7.88894	63.3542	5.9919	76.873	6.45299	83.9277	6.78966
97.734	8.52717	65.5085	6.3802	80.133	7.01594	88.5195	6.15651
95.6758	8.14185	62.225	6.54181	78.4235	6.32157	87.4552	6.56338
95.712	7.41047	64.2293	5.90961	79.6403	6.17225	86.8333	6.05824
95.2187	7.76704	64.17	6.22144	78.237	6.56165	85.26	6.1978
96.9248	7.79746	63.5198	6.02607	80.2317	6.44654	88.6622	5.3891
95.7328	7.72668	63.187	6.06524	79.688	5.92908	88.6735	4.64971
95.8328	7.3714	64.0902	5.4809	79.3128	6.10271	86.6898	5.94115
96.4357	6.96518	65.5035	5.44162	78.4463	5.8984	89.0573	4.47852
95.7465	8.32281	65.3368	6.41543	78.6428	6.74872	86.5613	6.73092
94.4815	7.22714	61.7488	6.41612	77.726	6.55767	84.5103	6.31354
98.765	8.13646	64.3637	6.90261	79.9022	7.13074	86.8607	5.9802
97.4538	6.56349	65.6017	5.64229	79.5978	5.91964	87.8948	5.25055
94.3017	8.0035	61.9102	6.5741	77.0993	6.44199	85.7352	5.5338
96.2847	8.12477	63.6543	6.69097	79.6515	6.53416	86.1677	5.9968
98.4375	7.58535	64.3262	5.82275	79.69	6.72922	88.2982	5.3304
97.6907	8.13524	64.0178	6.48632	79.617	6.22805	87.238	6.72582
96.561	7.32587	64.5283	5.71878	80.4097	6.17398	86.9482	5.78151
98.5082	8.02459	65.2987	6.58035	80.8388	6.43581	88.693	5.97429
97.273	7.85644	65.4238	5.69329	80.0502	5.90206	86.8965	5.99442
95.3978	7.87882	63.6198	6.40024	79.228	6.83232	89.049	5.62847
96.232	7.63484	63.8565	6.04083	79.1762	6.48036	85.1722	5.61681
97.6255	8.52319	67.7017	6.54821	80.89	6.41351	87.1187	6.46382
94.1042	7.61873	61.76	6.01163	77.6542	6.48839	85.8672	5.45587
96.0832	7.74296	65.9923	6.58919	79.5375	6.54434	86.9045	6.47437
95.8733	8.83746	65.4385	6.47691	79.7638	6.97935	84.9825	6.81487
96.5305	8.84471	64.615	6.58071	79.8792	7.07372	85.2993	6.82342
96.5245	8.76615	67.1828	6.83393	81.8422	6.61417	87.938	6.64767
94.3693	7.79574	64.112	5.88969	77.7398	6.51612	84.574	6.12939
95.9198	8.05402	64.5805	5.87097	78.3588	7.04855	84.6665	6.59628
94.8995	7.99854	62.3732	6.24062	78.4445	6.53485	88.6273	5.52682
97.2452	7.98874	64.418	6.56547	80.4008	6.92935	88.4233	6.52709
95.241	8.59411	63.827	6.50793	78.5705	6.77714	89.452	5.67182
97.2952	8.66991	64.53	6.73092	79.9492	7.37378	86.8573	6.43038
98.0047	8.23914	67.856	6.19011	81.1538	6.34856	88.642	6.40183
96.1538	8.50356	65.1583	6.35266	78.7478	6.85417	87.2067	6.02396
98.541	8.17286	64.4065	5.93761	81.0628	6.32407	86.5678	5.7423
96.5127	8.79641	64.0465	6.34659	80.4097	6.59438	87.8342	5.97587
Panel D
Orb2A	F>Y	F>A	F>V	F>I	F>L	F>W	F>S	F>N	F>Q	F>D	F>E	F>R	F>H	F>K	F>C	F>G	F>P
0.0991	0.13793	0.08592	0.13043	0.06103	0.16874	0.18699	0.1453	0.01088	0.15966	0.11111	0.06103	0.0991	-0.01626	0.1453	0.03382	0.05838	0.20635
0.16667	0.1453	0.12281	0.02913	-0.01833	0.04398	0.08592	0.21875	-0.03093	0.19355	0.13793	-0.00705	0.08925	0.11504	0.0991	0.08173	0.04943	0.11111
0.15254	0.0991	0.07493	0.1453	0.03939	0.0689	0.17355	0.13793	-0.00705	0.11504	0.0991	0.06629	0.03846	0.04671	0.08257	0.05123	0.00892	0.08925
0.0991	0.12281	0.05393	0.07664	-0.00301	0.11111	0.13043	0.10714	0.02629	0.10714	0.13793	0.05838	-0.02041	-0.00301	0.0566	0.01768	0.0458	0.13793
0.12281	0.1453	0.08341	0.01961	-0.02775	0.15966	0.19355	0.16667	0.03939	0.13043	0.04031	0.02344	0.01961	0.0991	0.12281	0.0991	0.07579	0.09502
0.06367	0.03846	0.08425	0.11504	0.02724	0.04671	0.10714	0.15966	0.09666	0.18033	0.08425	0.05393	0.0566	0.11504	0.0991	0.08676	0.07063	0
0.08004	0.06542	0.09666	0.10714	0.00794	0.03475	0.08257	0.13793	0.00596	0.08676	0.06629	0.07322	0.12281	0.07749	0.10714	0.0689	0.08004	0.10314
-0.0101	0.20635	0.10714	0.08925	-0.0101	0.06455	0.0991	0.08925	0.12049	0.11504	0.0942	0.00892	0.06455	0.11817	0.07834	0.09091	0.07493	0.16667
0.02913	0.26471	0.10714	0.09584	0.00794	0.11426	0.08173	0.18033	-0.00604	0.07407	0.06103	0.00892	0.06015	0.06542	0.08676	0.03475	0.08925	0.0991
0.15966	0.29078	0.01961	0.09584	-0.00908	0.07322	0.0991	0.1453	0.02153	0.10714	0.05213	0.03568	0.0991	0.09584	0.06803	0.02818	0.08257	0.12281
0.17355	0.20635	0.10714	0.03754		0.10714	0.0991	0.10714	0.09338	0.09091	0.09091	0.10714	0.13793	0.10714	0.0099	0.04306	-0.03093	0.1453
0.15254	0.2	0.09091	0.04215	0.13793	0.1119	0.18033	0.03846	0.0458	0.13793	0.13043	-0.02459	0.04398	0.13495	0.0991	0.06367	0.04123	0.06977
0.18699	0.18699	0.09091	0.11504	0.002	0.12281	0.10714	0.07407	-0.02564	0.20635	0.0991	0.06103	0.04671	0.12281	0.0566	0.08842	0.07919	0.11504
0.07407	0.13793	0.10714	0.06977	0.0458	0.15541	0.1431	0.0991	0.08592	0.17355	0.09091	0.03661	0.13793	0.06455	0.15254	0.03101	0.16318	0.10714
0.1453	0.28571	0.07063				0.1119	0.10714	0.02534		0.07493			0.03288	0.08676		0.06716
0.1453	0.17355												0.08592
0.0991	0.13043
0.15966	0.31973
0.10714	0.18699
0.08257	0.18699
0.18033	0.3007
0.24242	0.23077
0.20319	0.29078
0.185	0.35484
0.20635
0.18699
0.15966
0.18699
0.19159
0.2126
0.24242
0.24812
0.2

## Sheet: Fig4
Panel A
fM_Orb2Awt	dM_Orb2Awt	dNM_Orb2Awt	fNM_Orb2Awt			fM_Orb2AF5Y	dM_Orb2AF5Y	dNM_Orb2AF5Y	fNM_Orb2AF5Y
19306	15					27412	23
51705	35					54947	35
	5.5						15.5
		64	1					63	1
		65	2					63	2
		65	3					63	3
145201	19					166889	9
	37.5						27
210169	22					91129	12
132445	3					155946	13
194176	50						0
	0							63	1
78628	12					78964	4
119255	23					139853	32
313447	36						6
	0							64	2
		65	4					65	4
		64	5					64	5
		63	6					63	6
		63	7					63	7
		63	8					63	8
		63	9					63	9
		63	9					63	9
56715	12							65	1
	46.5							65	2
170417	48					145192	23
	3.5						51
		64	1			227760	52
		64	2				44
26499	2					210753	17
	54.5					98952	37
281037	8						0
	49.5							65	3
201413	12					144863	33
293752	48						7
	0					80904	21
		64	3			202842	6
132369	51						18
	6.5					233841	3
79404	20					175931	23
98052	6						36
	34.5					296941	45
218191	3						9.5
269961	17							64	4
	33.5							64	2
335285	43							65	1
	9.5							64	5
		64	4					64	6
229044	11							65	7
	52.5							65	8
		64	5					63	3
		64	6					63	4
66165	26							65	4
	34.5							63	9
261159	50							64	8
	0.5							65	1
		63	7					64	2
		65	8					63	3
54745	31							64	3
67294	17							65	4
	8.5							63	1
		63	9					63	2
		64	8					64	3
		65	1					64	4
		64	2					64	5
263628	41.5							64	6
172467	5							64	7
78649	4.5							64	8
	15.5							64	9
		64	3					65	7
		65	4					65	2
139497	18							65	1
71228	42							64	5
	0.5							63	6
181542	5							65	7
294664	29							64	8
121069	19							63	9
	0							63	6
314729	20							63	1
358065	6							63	5
248145	2							64	9
87698	11							64	8
	20.5							64	7
		64	5					64	6
		63	6					64	5
		65	7					65	4
		64	8					65	3
		63	9					63	2
		63	7					65	3
		63	1					64	4
365224	34							64	2
147697	23							64	1
	2.5							65	5
49222	38							63	6
	19.5							63	7
271163	11							64	4
124874	16							64	9
	24.5							63	8
		63	2					63	9
		65	3					64	3
		64	4					63	1
135925	41							64	8
	27.5							64	7
		65	5					63	6
		63	6					63	2
		63	7					63	3
99677	22							64	5
	35.5							63	4
		63	8					63	3
		63	9					64	4
		64	6					65	5
		63	1					65	6
169334	8							65	1
149931	7							65	2
	43.5							65	3
		63	2					64	4
		63	3					64	5
421409	3							64	6
306295	9							64	7
	40.5							63	8
		64	4					63	7
		65	5					64	8
		65	6					63	9
113099	12							63	2
122313	25							64	9
	11.5							64	1
292658	7
213899	14
144776	24
83659	4
	4.5
		64	7
		64	8
201946	6
	51.5
		64	9
		64	5
		65	1
		63	2
		65	3
		64	4
187158	15
170845	13
	30.5
		64	5
124022	10
	50.5
		64	6
82541	7
38212	28
217697	4
	21.5
		63	7
		64	8
		65	9
		65	4
		63	1
		64	2
113	47
	13.5
		64	3
		64	4
156607	26
418645	32.5
50052	2
	0
40747	54
	3.5
		64	5
40994	14
248862	4
90	37
	10.5
		64	6
142549	26
	26.5
21652	33
	34.5

## Sheet: Fig5
Panel E
PROTEIN (n)	% SURV 0H	% SURV 24H	%SURV 48H	% SURV 72H
DEX1 (91)	100	114	120	130
DEX2 (113)	100	118	119	131
DEX3 (104)	100	108	111	119
	100	113.258	116.596	126.548
	0	5.03322	4.93288	5.43683
DMSO1 (139)	100	114	131	135
DMSO (98)	100	105	120	124
DMSO (114)	100	108	123	121
	100	108.936	124.581	126.526
	0	4.58258	5.68624	7.37111
AmB1 (182)	100	106	111	106
AmB2 (113)	100	120	115	112
AmB3 (136)	100	117	114	123
	100	114.171	113.321	113.451
	0	7.37111	2.08167	8.62168
VAMP1 (97)	100	113	120	115
VAMP2 (106)	100	113	114	123
VAMP3 (102)	100	104	110	110
	100	109.917	114.593	115.877
	0	5.19615	5.03322	6.55744
Orb2A 1 (112)	100	114	123	130
Orb2A 2 (96)	100	108	116	118
Orb2A 3 (227)	100	103	115	117
	100	108.24	117.947	121.526
	0	5.50757	4.3589	7.23418
OAmB1 (232)	100	76	65	59
OAmB2 (158)	100	81	64	55
OAmB3 (97)	100	72	73	70
	100	76.2448	67.2159	61.0151
	0	4.50925	4.93288	7.76745
Oegcg1 (191)	100	107	117	121
Oegcg2 (93)	100	108	110	117
Oegcg3 (176)	100	97	112	114
	100	103.879	112.962	117.298
	0	6.08276	3.60555	3.51188
OA11-1 (162)	100	107	114	110
OA11-2 (128)	100	100	101	97
OA11-3 (103)	100	97	111	107
	100	101.248	108.522	104.516
	0	5.1316	6.80686	6.80686

## Sheet: Fig6
Panel A
	Orb2:QBP1	Orb2:SCR	Orb2 dilution	QBP1 dliution	SCR dilution
seconds	mcal/sec	mcal/sec	mcal/sec	mcal/sec	mcal/sec
2	17.7691	18.6949	19.1869	19.3659	19.6033
4	17.7688	18.695	19.1874	19.3659	19.6035
6	17.7689	18.696	19.1883	19.3658	19.6037
8	17.7678	18.6962	19.1887	19.3659	19.6039
10	17.7662	18.6954	19.1888	19.3658	19.6038
12	17.7667	18.694	19.1882	19.3658	19.6037
14	17.7669	18.6932	19.188	19.3658	19.6033
16	17.7656	18.6921	19.1886	19.3656	19.6036
18	17.765	18.6908	19.189	19.3655	19.6037
20	17.7648	18.69	19.1884	19.3656	19.6036
22	17.7647	18.6897	19.1876	19.3656	19.6034
24	17.7643	18.6904	19.1868	19.3658	19.6033
26	17.7649	18.6919	19.1862	19.3659	19.6034
28	17.7656	18.6925	19.1864	19.3659	19.6035
30	17.7658	18.6928	19.1866	19.3659	19.6034
32	17.7664	18.693	19.1865	19.3659	19.6032
34	17.7674	18.6934	19.1852	19.3659	19.6032
36	17.7678	18.6935	19.1847	19.3659	19.6032
38	17.768	18.6936	19.1846	19.3659	19.6035
40	17.7688	18.6941	19.1846	19.3659	19.6036
42	17.7686	18.6944	19.1849	19.366	19.6036
44	17.7684	18.6935	19.185	19.366	19.6037
46	17.7693	18.6938	19.1856	19.3661	19.6034
48	17.77	18.6948	19.1863	19.366	19.6034
50	17.77	18.695	19.1863	19.366	19.6036
52	17.7704	18.6952	19.1865	19.366	19.6036
54	17.7703	18.6953	19.1868	19.3659	19.6036
56	17.7701	18.6958	19.1874	19.3659	19.6036
58	17.7708	18.6961	19.1874	19.3659	19.6037
60	17.771	18.6959	19.1878	19.366	19.6041
62	17.7692	18.6958	19.1868	19.366	19.6039
64	17.7685	18.6952	19.1857	19.3657	19.6036
66	17.7404	18.6919	19.181	19.3661	19.6081
68	17.6202	18.6741	19.1704	19.3674	19.6168
70	17.5447	18.6555	19.1664	19.3682	19.6198
72	17.5237	18.6503	19.163	19.3684	19.6201
74	17.5142	18.6468	19.1575	19.3684	19.6202
76	17.5161	18.6442	19.1543	19.3684	19.6198
78	17.5288	18.6459	19.1533	19.3683	19.6189
80	17.5469	18.6484	19.1534	19.3682	19.6174
82	17.5667	18.6507	19.1545	19.3682	19.616
84	17.5878	18.6539	19.1573	19.3681	19.6147
86	17.6088	18.6577	19.161	19.3678	19.6136
88	17.629	18.6624	19.164	19.3676	19.6123
90	17.6468	18.6662	19.1663	19.3674	19.6105
92	17.6626	18.6693	19.1686	19.3672	19.6094
94	17.6761	18.6722	19.1712	19.3671	19.6087
96	17.6894	18.6754	19.1734	19.367	19.6082
98	17.7005	18.6781	19.1758	19.3669	19.6078
100	17.7098	18.6796	19.1776	19.3668	19.6072
102	17.7177	18.6818	19.1784	19.3666	19.6065
104	17.7237	18.6849	19.1791	19.3667	19.6058
106	17.7301	18.6861	19.1789	19.3666	19.6056
108	17.7357	18.687	19.1792	19.3664	19.6052
110	17.7399	18.6871	19.1797	19.3663	19.6048
112	17.7434	18.6869	19.1798	19.3663	19.6045
114	17.7467	18.688	19.1804	19.3661	19.6041
116	17.7508	18.6884	19.1808	19.3661	19.6039
118	17.7532	18.6885	19.1817	19.3662	19.6039
120	17.7546	18.69	19.1821	19.3664	19.6039
122	17.756	18.6912	19.1813	19.3663	19.6036
124	17.7574	18.6906	19.1818	19.3662	19.6036
126	17.7589	18.6908	19.1817	19.366	19.6034
128	17.76	18.691	19.1809	19.366	19.6032
130	17.7608	18.6905	19.1806	19.3661	19.6034
132	17.7608	18.6903	19.1815	19.3662	19.6032
134	17.7616	18.6919	19.1821	19.3662	19.6032
136	17.762	18.6925	19.1819	19.3663	19.6028
138	17.7621	18.693	19.1819	19.3663	19.6027
140	17.763	18.6929	19.1819	19.3662	19.603
142	17.7631	18.6916	19.1817	19.3663	19.6031
144	17.7636	18.6913	19.1822	19.3663	19.6033
146	17.7645	18.6915	19.1831	19.3661	19.6034
148	17.7646	18.6914	19.1832	19.3663	19.6033
150	17.7645	18.6915	19.1825	19.3662	19.6034
152	17.7651	18.6925	19.1825	19.3663	19.6037
154	17.766	18.6928	19.183	19.3664	19.6036
156	17.7668	18.6923	19.1834	19.3663	19.6034
158	17.7681	18.6922	19.1834	19.3661	19.6035
160	17.7686	18.6914	19.1825	19.3661	19.6034
162	17.768	18.6917	19.1826	19.3661	19.6032
164	17.7676	18.6929	19.1821	19.3661	19.6029
166	17.7674	18.6933	19.1832	19.3662	19.603
168	17.767	18.6932	19.1843	19.3661	19.6031
170	17.7671	18.6938	19.1843	19.3662	19.6031
172	17.7667	18.6932	19.1843	19.3662	19.6031
174	17.7667	18.6933	19.1836	19.3663	19.6033
176	17.7665	18.6936	19.1826	19.3663	19.6035
178	17.7661	18.6926	19.183	19.3661	19.6036
180	17.7664	18.6919	19.1835	19.3658	19.6033
182	17.7679	18.692	19.1833	19.3659	19.6035
184	17.7686	18.6928	19.1841	19.3662	19.6035
186	17.7696	18.6926	19.1843	19.3663	19.6034
188	17.7698	18.6923	19.1844	19.3662	19.6034
190	17.77	18.6926	19.1853	19.3662	19.6032
192	17.77	18.693	19.1855	19.3664	19.6032
194	17.7695	18.693	19.1858	19.3664	19.6036
196	17.7694	18.6923	19.1863	19.3664	19.6039
198	17.7698	18.6916	19.1853	19.3663	19.6037
200	17.7704	18.6918	19.1842	19.3664	19.6037
202	17.7696	18.6922	19.1839	19.3665	19.6038
204	17.7693	18.6929	19.1851	19.3665	19.6035
206	17.7695	18.6931	19.1865	19.3666	19.6031
208	17.769	18.6938	19.1864	19.367	19.6029
210	17.7689	18.6931	19.1866	19.3672	19.6027
212	17.7681	18.6922	19.1867	19.3673	19.6027
214	17.7676	18.6916	19.1855	19.3674	19.6029
216	17.7671	18.6916	19.1857	19.3674	19.603
218	17.7671	18.6918	19.1858	19.3672	19.6028
220	17.767	18.6918	19.1859	19.3669	19.6025
222	17.7675	18.6914	19.1863	19.3666	19.6025
224	17.7675	18.6917	19.186	19.3664	19.6028
226	17.7664	18.6931	19.1848	19.366	19.6033
228	17.7659	18.6935	19.1841	19.3658	19.603
230	17.7667	18.6929	19.1847	19.3656	19.6025
232	17.7676	18.6927	19.185	19.3655	19.6028
234	17.7692	18.6925	19.1853	19.3654	19.6031
236	17.7693	18.6927	19.1839	19.3654	19.6033
238	17.7689	18.6926	19.1831	19.3654	19.6034
240	17.7676	18.6927	19.1837	19.3653	19.6037
242	17.7666	18.6926	19.1844	19.3654	19.6037
244	17.7676	18.6926	19.1849	19.3653	19.6036
246	17.7689	18.6926	19.1848	19.3653	19.6037
248	17.7693	18.6925	19.1844	19.3655	19.6036
250	17.7693	18.6929	19.1842	19.3656	19.6038
252	17.7683	18.6935	19.1849	19.3656	19.6039
254	17.7681	18.693	19.1855	19.3658	19.6038
256	17.7687	18.6933	19.1866	19.3659	19.6038
258	17.7687	18.6941	19.1868	19.3658	19.6037
260	17.7685	18.6933	19.1879	19.3658	19.6038
262	17.7688	18.6925	19.1885	19.3658	19.6038
264	17.7692	18.6923	19.1884	19.366	19.6034
266	17.7688	18.6925	19.1876	19.3662	19.6034
268	17.7698	18.6923	19.1873	19.3663	19.6036
270	17.77	18.6921	19.1871	19.3666	19.6036
272	17.771	18.6917	19.1878	19.3666	19.6031
274	17.7705	18.691	19.187	19.3666	19.6032
276	17.77	18.6907	19.1872	19.3664	19.6031
278	17.7705	18.6903	19.1872	19.3664	19.6031
280	17.7699	18.6912	19.1882	19.3664	19.6036
282	17.7684	18.6916	19.1883	19.3664	19.6037
284	17.7671	18.6911	19.1878	19.3664	19.6037
286	17.7675	18.6919	19.1871	19.3663	19.6031
288	17.7676	18.6916	19.1877	19.3661	19.6029
290	17.7676	18.6914	19.1868	19.3661	19.6033
292	17.7679	18.6911	19.1872	19.3662	19.6029
294	17.7679	18.6915	19.1873	19.3664	19.6029
296	17.7677	18.6915	19.1871	19.3664	19.6032
298	17.7679	18.6913	19.1873	19.3664	19.6031
300	17.7671	18.6914	19.1876	19.3663	19.603
302	17.7672	18.6915	19.188	19.3662	19.6032
304	17.768	18.6918	19.1878	19.3662	19.6031
306	17.7686	18.6924	19.1876	19.3662	19.6033
308	17.7685	18.6926	19.187	19.3663	19.6033
310	17.7686	18.693	19.1869	19.3664	19.6033
312	17.7674	18.6935	19.1871	19.3664	19.6032
314	17.7676	18.6929	19.1868	19.3663	19.6033
316	17.7678	18.6931	19.1866	19.3664	19.6032
318	17.767	18.6933	19.1851	19.3663	19.6033
320	17.7665	18.6929	19.1848	19.3663	19.6032
322	17.7663	18.6926	19.1858	19.3663	19.603
324	17.7676	18.6933	19.1852	19.3662	19.603
326	17.7687	18.6921	19.1842	19.3662	19.6033
328	17.7687	18.6916	19.1844	19.3663	19.6034
330	17.7681	18.6923	19.184	19.3663	19.6035
332	17.7686	18.6921	19.1838	19.3662	19.6038
334	17.7687	18.6914	19.1844	19.3663	19.6033
336	17.7691	18.6913	19.1849	19.3663	19.6033
338	17.7685	18.6916	19.1849	19.3663	19.6037
340	17.7683	18.6914	19.1852	19.3664	19.6037
342	17.7687	18.692	19.1857	19.3665	19.6035
344	17.7683	18.6908	19.1862	19.3666	19.6038
346	17.7679	18.6913	19.1861	19.3664	19.6039
348	17.7672	18.6915	19.1859	19.3663	19.6035
350	17.7674	18.6916	19.1859	19.3663	19.6035
352	17.7677	18.6911	19.1863	19.3663	19.6037
354	17.7677	18.6898	19.1876	19.3663	19.6039
356	17.7677	18.6902	19.1878	19.3664	19.6037
358	17.7679	18.6912	19.1871	19.3664	19.6035
360	17.7683	18.6913	19.1865	19.3664	19.6033
362	17.7682	18.692	19.1871	19.3663	19.6034
364	17.7679	18.692	19.186	19.3663	19.6035
366	17.7682	18.6925	19.1774	19.3663	19.6035
368	17.7686	18.6915	19.1535	19.3663	19.6033
370	17.7681	18.691	19.1232	19.3663	19.6036
372	17.7676	18.6914	19.0876	19.3663	19.6034
374	17.7668	18.6917	19.043	19.3664	19.6032
376	17.7672	18.6916	18.9937	19.3664	19.6031
378	17.7671	18.6907	18.947	19.3663	19.6033
380	17.7672	18.6912	18.9057	19.3664	19.6037
382	17.7679	18.6906	18.8718	19.3664	19.6036
384	17.7673	18.6894	18.846	19.3663	19.6034
386	17.767	18.6901	18.8286	19.3664	19.6033
388	17.7665	18.6897	18.8202	19.3664	19.6034
390	17.7656	18.6899	18.8182	19.3664	19.6033
392	17.7667	18.6902	18.8222	19.3665	19.6032
394	17.7675	18.6899	18.8319	19.3664	19.6034
396	17.767	18.6896	18.8465	19.3663	19.6032
398	17.7668	18.6892	18.8647	19.3665	19.6033
400	17.7682	18.69	18.8838	19.3665	19.6032
402	17.768	18.6916	18.9036	19.3663	19.6035
404	17.7669	18.6921	18.9242	19.3662	19.6037
406	17.7668	18.6914	18.944	19.3663	19.6039
408	17.7674	18.6909	18.962	19.3663	19.6035
410	17.7673	18.6909	18.9793	19.3664	19.6033
412	17.7671	18.6915	18.9951	19.3666	19.6032
414	17.7672	18.6912	19.0102	19.3663	19.6034
416	17.7677	18.6912	19.0235	19.3665	19.6035
418	17.7678	18.691	19.0354	19.3688	19.6032
420	17.7686	18.691	19.0451	19.3724	19.6032
422	17.7687	18.6911	19.0536	19.376	19.6036
424	17.7681	18.691	19.062	19.3798	19.6035
426	17.7678	18.6914	19.0697	19.3836	19.6033
428	17.7672	18.6907	19.0762	19.3867	19.6031
430	17.7669	18.6904	19.0811	19.3896	19.603
432	17.7671	18.691	19.0856	19.3925	19.603
434	17.7662	18.6908	19.0901	19.3948	19.6029
436	17.7656	18.6905	19.0936	19.3968	19.6034
438	17.7653	18.6908	19.0973	19.3985	19.6035
440	17.7656	18.6911	19.1018	19.4	19.6034
442	17.7674	18.6908	19.1049	19.4012	19.6034
444	17.7679	18.6904	19.1073	19.4023	19.6032
446	17.7676	18.6909	19.1095	19.4034	19.6029
448	17.7678	18.6907	19.1121	19.4041	19.6031
450	17.767	18.6906	19.1145	19.4048	19.6034
452	17.767	18.6907	19.116	19.4052	19.6034
454	17.7657	18.6925	19.1188	19.4056	19.6034
456	17.7649	18.694	19.1214	19.4061	19.6035
458	17.7643	18.6954	19.122	19.4064	19.6037
460	17.7647	18.6955	19.1227	19.4065	19.6034
462	17.7642	18.6941	19.1244	19.4066	19.6034
464	17.7636	18.6936	19.1246	19.407	19.6034
466	17.7634	18.6934	19.1263	19.4063	19.6032
468	17.7634	18.692	19.1273	19.4037	19.6032
470	17.7631	18.6901	19.1289	19.4005	19.6033
472	17.7639	18.6892	19.1294	19.3972	19.6032
474	17.7639	18.689	19.1292	19.3938	19.6033
476	17.7628	18.6883	19.1306	19.3906	19.6031
478	17.7622	18.6877	19.1314	19.3876	19.603
480	17.7622	18.6876	19.1325	19.385	19.603
482	17.762	18.6878	19.134	19.3827	19.6028
484	17.7623	18.6873	19.1351	19.3805	19.6029
486	17.7628	18.687	19.1356	19.3785	19.6032
488	17.7627	18.6875	19.136	19.3767	19.6036
490	17.7622	18.6876	19.1361	19.3753	19.6035
492	17.7617	18.6877	19.1368	19.3742	19.6032
494	17.7628	18.6874	19.138	19.3733	19.6031
496	17.7626	18.6868	19.1385	19.3723	19.6033
498	17.7617	18.6869	19.1388	19.3717	19.6036
500	17.7626	18.6874	19.1395	19.3713	19.6039
502	17.762	18.6895	19.1411	19.3709	19.6035
504	17.7621	18.6902	19.1425	19.3705	19.6038
506	17.7614	18.6888	19.142	19.3702	19.6038
508	17.7611	18.689	19.1421	19.37	19.6038
510	17.7626	18.6887	19.1423	19.3698	19.6041
512	17.7632	18.6891	19.1435	19.3696	19.6038
514	17.7634	18.6896	19.1437	19.3694	19.6034
516	17.7642	18.6892	19.1444	19.3691	19.6033
518	17.7639	18.6891	19.1461	19.3687	19.6033
520	17.7634	18.6902	19.1466	19.3686	19.6035
522	17.7636	18.6907	19.1474	19.3684	19.6035
524	17.7634	18.6901	19.148	19.3682	19.6038
526	17.763	18.6904	19.148	19.3681	19.6036
528	17.7616	18.6913	19.1477	19.3681	19.6034
530	17.7617	18.6913	19.1487	19.368	19.6034
532	17.7611	18.6905	19.1502	19.3681	19.6036
534	17.7608	18.6903	19.1507	19.3683	19.6036
536	17.7601	18.6896	19.1498	19.3682	19.6036
538	17.7601	18.6895	19.1512	19.368	19.6036
540	17.7612	18.6893	19.1524	19.3679	19.6035
542	17.7621	18.6894	19.1529	19.3677	19.6036
544	17.7628	18.6892	19.1528	19.3675	19.6037
546	17.7628	18.6893	19.1533	19.3673	19.6036
548	17.7629	18.689	19.1534	19.3672	19.6034
550	17.7628	18.6892	19.1537	19.367	19.6034
552	17.7624	18.6901	19.1545	19.367	19.6036
554	17.7624	18.6902	19.1548	19.3668	19.6035
556	17.7625	18.6895	19.1552	19.3668	19.6033
558	17.7619	18.6894	19.1554	19.3667	19.6033
560	17.762	18.6904	19.1563	19.3667	19.6032
562	17.7615	18.6919	19.1562	19.3667	19.6035
564	17.7602	18.692	19.1556	19.3666	19.6032
566	17.7111	18.6865	19.1554	19.3665	19.6089
568	17.44	18.6519	19.1548	19.3666	19.6256
570	16.9699	18.5741	19.1548	19.3666	19.6427
572	16.4297	18.4735	19.155	19.3666	19.6572
574	15.8656	18.3594	19.1562	19.3666	19.6695
576	15.2895	18.2349	19.1567	19.3666	19.679
578	14.7176	18.1085	19.1578	19.3665	19.6872
580	14.1713	17.9898	19.1585	19.3666	19.6939
582	13.6665	17.8849	19.1589	19.3667	19.6988
584	13.2074	17.7961	19.1601	19.3667	19.7024
586	12.8624	17.7273	19.1596	19.3666	19.7049
588	12.8062	17.6931	19.1596	19.3666	19.7066
590	12.9483	17.6931	19.1607	19.3665	19.7079
592	13.191	17.7162	19.1604	19.3666	19.7084
594	13.534	17.7617	19.1603	19.3666	19.7085
596	13.9374	17.8219	19.1599	19.3667	19.7084
598	14.3526	17.8873	19.1598	19.3667	19.7081
600	14.7556	17.9546	19.1606	19.3668	19.7072
602	15.133	18.0223	19.1615	19.3668	19.7066
604	15.4776	18.0858	19.1619	19.3669	19.7057
606	15.7878	18.1457	19.1623	19.3669	19.7049
608	16.0634	18.2011	19.1621	19.3669	19.7038
610	16.3059	18.2518	19.162	19.3668	19.7029
612	16.5165	18.2971	19.1612	19.3667	19.7021
614	16.6976	18.3371	19.1609	19.3667	19.701
616	16.8531	18.3728	19.1609	19.3667	19.6934
618	16.9864	18.4048	19.161	19.3668	19.6783
620	17.0999	18.4333	19.1613	19.3669	19.6638
622	17.1946	18.4581	19.1615	19.3669	19.6513
624	17.2747	18.4793	19.1612	19.3669	19.6413
626	17.3428	18.4981	19.1621	19.367	19.6323
628	17.3999	18.5145	19.1639	19.367	19.6246
630	17.4481	18.5285	19.1636	19.3671	19.6182
632	17.489	18.5401	19.1636	19.367	19.6125
634	17.524	18.5498	19.1632	19.367	19.6082
636	17.5542	18.5582	19.1635	19.3672	19.6048
638	17.5806	18.5669	19.1634	19.3671	19.6017
640	17.6038	18.5738	19.1631	19.367	19.5994
642	17.6242	18.5803	19.1638	19.3669	19.5977
644	17.6412	18.5862	19.1642	19.3667	19.5968
646	17.6561	18.5907	19.1642	19.3666	19.596
648	17.6685	18.5948	19.1641	19.3666	19.5954
650	17.6789	18.5999	19.164	19.3665	19.5948
652	17.6883	18.6048	19.1644	19.3664	19.5944
654	17.6978	18.6089	19.1644	19.3664	19.5945
656	17.7072	18.6117	19.164	19.3664	19.5948
658	17.7154	18.6142	19.1647	19.3665	19.5947
660	17.721	18.617	19.1644	19.3665	19.5951
662	17.7272	18.62	19.1642	19.3666	19.5948
664	17.733	18.6226	19.1648	19.3666	19.5953
666	17.74	18.6246	19.1648	19.3666	19.5956
668	17.7442	18.627	19.1651	19.3667	19.5956
670	17.7475	18.6294	19.1658	19.3667	19.5957
672	17.7511	18.6313	19.1655	19.3665	19.5959
674	17.7551	18.6329	19.1654	19.3665	19.596
676	17.7582	18.6353	19.1653	19.3666	19.5954
678	17.7608	18.6374	19.1652	19.3666	19.5956
680	17.763	18.639	19.1665	19.3665	19.5958
682	17.7656	18.6394	19.167	19.3664	19.5958
684	17.7671	18.6403	19.1668	19.3666	19.5959
686	17.77	18.6424	19.1664	19.3666	19.5958
688	17.7723	18.6437	19.1669	19.3666	19.5961
690	17.7736	18.6456	19.1675	19.3665	19.5965
692	17.7741	18.6467	19.1672	19.3665	19.5968
694	17.7758	18.6473	19.1675	19.3665	19.5971
696	17.7777	18.6482	19.1672	19.3665	19.597
698	17.7781	18.6499	19.1676	19.3664	19.5971
700	17.7789	18.651	19.1677	19.3665	19.5973
702	17.7801	18.651	19.1669	19.3666	19.5974
704	17.7824	18.6515	19.1681	19.3665	19.5972
706	17.7822	18.6532	19.1682	19.3665	19.597
708	17.7828	18.6535	19.168	19.3665	19.5973
710	17.7825	18.654	19.1688	19.3666	19.5977
712	17.7811	18.6553	19.1695	19.3666	19.598
714	17.7814	18.6555	19.1692	19.3666	19.5979
716	17.7799	18.6563	19.1687	19.3667	19.5982
718	17.7783	18.6572	19.1681	19.367	19.5984
720	17.7792	18.6583	19.1685	19.3668	19.5983
722	17.7796	18.6594	19.1679	19.3668	19.5984
724	17.7793	18.6599	19.1679	19.3668	19.5982
726	17.7787	18.6608	19.1678	19.3669	19.5984
728	17.7798	18.661	19.1673	19.367	19.5984
730	17.7793	18.6608	19.1659	19.3669	19.5984
732	17.7801	18.6616	19.1652	19.3668	19.5988
734	17.7816	18.6623	19.1651	19.3668	19.5991
736	17.7808	18.6632	19.165	19.3668	19.5993
738	17.7803	18.6639	19.1639	19.3666	19.5989
740	17.7797	18.6644	19.1637	19.3667	19.5994
742	17.7797	18.6653	19.1635	19.3666	19.5994
744	17.7804	18.6653	19.1644	19.3667	19.5994
746	17.7811	18.6662	19.1646	19.3668	19.5997
748	17.7806	18.6671	19.1644	19.3668	19.5999
750	17.7796	18.6677	19.1646	19.3669	19.5997
752	17.7787	18.6686	19.1654	19.3669	19.5995
754	17.7778	18.6688	19.166	19.3668	19.5995
756	17.7761	18.6675	19.1665	19.3668	19.5995
758	17.7746	18.6674	19.1665	19.3668	19.5994
760	17.776	18.6686	19.1664	19.3669	19.5993
762	17.7785	18.6689	19.1669	19.3669	19.5992
764	17.7794	18.669	19.1673	19.367	19.599
766	17.7783	18.6698	19.1673	19.3669	19.5991
768	17.7768	18.6698	19.1665	19.3669	19.5991
770	17.777	18.6709	19.1668	19.3668	19.5996
772	17.7776	18.6709	19.1665	19.3667	19.5997
774	17.7784	18.6705	19.1665	19.3668	19.5996
776	17.7786	18.6711	19.1665	19.3668	19.5995
778	17.7793	18.6716	19.1667	19.3668	19.5998
780	17.7788	18.6716	19.1661	19.3669	19.5999
782	17.778	18.672	19.166	19.3669	19.5996
784	17.7766	18.6723	19.1659	19.3669	19.5994
786	17.7771	18.6724	19.1662	19.3667	19.5999
788	17.7755	18.6729	19.1663	19.3666	19.6003
790	17.7742	18.6737	19.1664	19.3666	19.6006
792	17.7743	18.6744	19.1661	19.3668	19.6002
794	17.7749	18.6743	19.1657	19.3671	19.5995
796	17.7753	18.674	19.1653	19.3671	19.5998
798	17.7758	18.6737	19.1652	19.367	19.5999
800	17.775	18.674	19.166	19.3671	19.5999
802	17.774	18.6749	19.1661	19.3671	19.5996
804	17.7743	18.6754	19.1664	19.3671	19.5999
806	17.7744	18.6755	19.1667	19.3671	19.6002
808	17.7731	18.6755	19.1668	19.3673	19.6004
810	17.772	18.6754	19.1679	19.3674	19.6003
812	17.7735	18.6751	19.1683	19.3676	19.6001
814	17.7751	18.6746	19.1698	19.3675	19.6002
816	17.7753	18.6752	19.1704	19.3675	19.6006
818	17.7755	18.6759	19.1697	19.3676	19.6004
820	17.7756	18.6756	19.1693	19.3677	19.6004
822	17.7761	18.676	19.1701	19.3678	19.6005
824	17.7761	18.676	19.1702	19.3679	19.6008
826	17.7744	18.676	19.1703	19.3677	19.6009
828	17.7747	18.6768	19.1711	19.3673	19.6009
830	17.7762	18.6772	19.1701	19.367	19.6003
832	17.7765	18.6769	19.1701	19.3669	19.6004
834	17.7753	18.6773	19.1701	19.3668	19.6002
836	17.7744	18.6776	19.1703	19.3664	19.6002
838	17.7734	18.6777	19.1692	19.3662	19.6001
840	17.7736	18.6771	19.1683	19.3662	19.6002
842	17.7742	18.6774	19.1694	19.3662	19.6003
844	17.7753	18.678	19.1699	19.3662	19.6002
846	17.7746	18.6788	19.1702	19.3662	19.6004
848	17.7748	18.6791	19.171	19.3663	19.6007
850	17.7748	18.6787	19.1714	19.3664	19.6006
852	17.7726	18.6785	19.1719	19.3664	19.6005
854	17.7705	18.6786	19.172	19.3664	19.6008
856	17.7713	18.6791	19.1712	19.3665	19.6005
858	17.7709	18.6795	19.1709	19.3665	19.6004
860	17.7693	18.6785	19.1712	19.3666	19.6006
862	17.767	18.6786	19.172	19.3668	19.6004
864	17.767	18.68	19.1718	19.3667	19.6006
866	17.768	18.6805	19.1718	19.367	19.6006
868	17.7689	18.6802	19.1722	19.3696	19.6006
870	17.7692	18.6802	19.1716	19.3731	19.6007
872	17.7705	18.6808	19.171	19.3768	19.6006
874	17.7701	18.6811	19.1712	19.3803	19.6004
876	17.7688	18.6804	19.1718	19.3836	19.6003
878	17.7687	18.6805	19.1721	19.3868	19.6002
880	17.7696	18.6805	19.173	19.3897	19.6002
882	17.7713	18.6802	19.1729	19.3921	19.6004
884	17.7718	18.6801	19.173	19.3943	19.6009
886	17.7715	18.6806	19.172	19.3962	19.6011
888	17.7699	18.6806	19.1717	19.3979	19.6011
890	17.7711	18.6805	19.1715	19.3993	19.601
892	17.7719	18.68	19.171	19.4006	19.6013
894	17.771	18.6802	19.1701	19.4017	19.6013
896	17.7701	18.6813	19.1707	19.4025	19.6011
898	17.7686	18.6816	19.1711	19.4032	19.6009
900	17.7689	18.6806	19.1711	19.404	19.6009
902	17.7696	18.6809	19.1715	19.4047	19.6009
904	17.7689	18.6815	19.1715	19.4051	19.6009
906	17.7675	18.682	19.171	19.4055	19.601
908	17.7673	18.6818	19.1705	19.4058	19.6008
910	17.7683	18.6811	19.1709	19.406	19.601
912	17.7696	18.6815	19.1714	19.4061	19.6011
914	17.7694	18.6814	19.1715	19.4064	19.6008
916	17.7672	18.6813	19.1715	19.4061	19.6012
918	17.7658	18.6814	19.1717	19.4036	19.6014
920	17.7651	18.682	19.1715	19.4004	19.6013
922	17.7665	18.683	19.1715	19.3971	19.6014
924	17.7689	18.6823	19.171	19.3936	19.6014
926	17.77	18.6818	19.171	19.3907	19.6013
928	17.7692	18.6821	19.1715	19.3879	19.601
930	17.7691	18.682	19.171	19.3852	19.6009
932	17.769	18.6816	19.1696	19.3826	19.601
934	17.7696	18.6816	19.1696	19.3805	19.601
936	17.7686	18.6814	19.1706	19.3787	19.6007
938	17.7678	18.6813	19.171	19.377	19.6008
940	17.7698	18.6813	19.1708	19.3757	19.601
942	17.7725	18.6818	19.1714	19.3744	19.601
944	17.7739	18.6825	19.172	19.3734	19.6011
946	17.7744	18.6828	19.1718	19.3726	19.6013
948	17.7735	18.6834	19.1708	19.3719	19.6013
950	17.7711	18.683	19.1705	19.3713	19.6009
952	17.7689	18.6833	19.1701	19.3708	19.6008
954	17.7678	18.6832	19.1708	19.3703	19.6008
956	17.7664	18.6842	19.1728	19.3699	19.6012
958	17.7668	18.6835	19.1726	19.3696	19.6013
960	17.7668	18.6836	19.1719	19.3694	19.6013
962	17.7668	18.6835	19.1722	19.369	19.6011
964	17.7666	18.6839	19.1717	19.3688	19.6017
966	17.7687	18.6839	19.1725	19.3687	19.6022
968	17.7725	18.6826	19.172	19.3685	19.6021
970	17.7737	18.6826	19.1722	19.3684	19.6017
972	17.7724	18.6822	19.1721	19.3682	19.6014
974	17.7719	18.6832	19.1719	19.3681	19.6015
976	17.7719	18.6832	19.1712	19.3681	19.6015
978	17.7708	18.683	19.1713	19.3681	19.6014
980	17.7705	18.683	19.1711	19.3681	19.6013
982	17.7707	18.6819	19.1712	19.3681	19.6014
984	17.7693	18.6824	19.1718	19.368	19.6014
986	17.7663	18.6822	19.1715	19.3681	19.6014
988	17.7642	18.6828	19.1705	19.368	19.6013
990	17.7645	18.6832	19.1705	19.368	19.6016
992	17.7645	18.6828	19.171	19.3678	19.6014
994	17.7643	18.683	19.1724	19.3677	19.6015
996	17.7638	18.6827	19.1713	19.3678	19.6014
998	17.7664	18.6821	19.1712	19.3676	19.6014
1000	17.7667	18.682	19.1709	19.3676	19.6012
1002	17.7657	18.6828	19.1715	19.3676	19.6013
1004	17.7655	18.6832	19.1716	19.3675	19.6012
1006	17.7662	18.6829	19.1712	19.3675	19.6014
1008	17.768	18.6835	19.1711	19.3675	19.6018
1010	17.767	18.683	19.1709	19.3675	19.6017
1012	17.7676	18.6833	19.1717	19.3673	19.6018
1014	17.767	18.6844	19.1721	19.3673	19.6019
1016	17.7667	18.6846	19.1722	19.3673	19.602
1018	17.7654	18.6842	19.1718	19.3673	19.6021
1020	17.7641	18.6843	19.1717	19.3671	19.602
1022	17.7646	18.6837	19.1717	19.3671	19.6018
1024	17.7641	18.6835	19.1717	19.3673	19.6016
1026	17.7635	18.6845	19.1712	19.3673	19.6016
1028	17.7616	18.6839	19.1711	19.3673	19.6017
1030	17.7611	18.6832	19.1723	19.3671	19.6016
1032	17.7629	18.6828	19.172	19.367	19.6014
1034	17.7624	18.6833	19.1707	19.3672	19.6018
1036	17.7638	18.6829	19.171	19.3671	19.6016
1038	17.765	18.6819	19.1719	19.3672	19.6013
1040	17.7661	18.6821	19.1719	19.3672	19.6012
1042	17.766	18.6832	19.1725	19.3671	19.6011
1044	17.7659	18.6831	19.1729	19.367	19.6011
1046	17.7661	18.6838	19.1719	19.3669	19.6012
1048	17.7659	18.6842	19.1718	19.3668	19.601
1050	17.7669	18.6836	19.1725	19.3668	19.601
1052	17.7691	18.684	19.1723	19.3668	19.6015
1054	17.7684	18.6831	19.1719	19.3669	19.6018
1056	17.7668	18.6828	19.1719	19.3668	19.6019
1058	17.7681	18.6834	19.1717	19.3669	19.602
1060	17.7666	18.683	19.1722	19.3669	19.6019
1062	17.7655	18.6828	19.1718	19.3669	19.6019
1064	17.7637	18.6828	19.1703	19.367	19.6018
1066	17.7052	18.6782	19.1654	19.367	19.6019
1068	17.367	18.6452	19.1539	19.3669	19.6022
1070	16.821	18.5742	19.1392	19.3668	19.6023
1072	16.213	18.4921	19.1235	19.3669	19.6019
1074	15.5764	18.4034	19.1061	19.367	19.6019
1076	14.9358	18.3106	19.0878	19.3671	19.6019
1078	14.3223	18.2203	19.0691	19.367	19.6015
1080	13.76	18.1381	19.0519	19.3671	19.6017
1082	13.2575	18.0665	19.0386	19.3672	19.6017
1084	12.8137	18.0078	19.0292	19.3671	19.6017
1086	12.484	17.9624	19.0223	19.3671	19.6017
1088	12.44	17.94	19.0183	19.3671	19.6018
1090	12.6179	17.9447	19.0163	19.3673	19.6017
1092	12.9044	17.9657	19.0175	19.3672	19.6017
1094	13.2837	18.0014	19.0215	19.3672	19.602
1096	13.7162	18.0476	19.0269	19.3672	19.6018
1098	14.156	18.0977	19.0335	19.3672	19.6016
1100	14.5794	18.1495	19.0414	19.3672	19.6017
1102	14.9735	18.2001	19.0501	19.3671	19.6019
1104	15.3333	18.2481	19.0594	19.3672	19.6022
1106	15.6567	18.292	19.0681	19.3673	19.6019
1108	15.9434	18.3322	19.0766	19.3672	19.6018
1110	16.1954	18.3693	19.0844	19.3671	19.6019
1112	16.4153	18.4025	19.0915	19.367	19.602
1114	16.6044	18.4318	19.0974	19.3671	19.6018
1116	16.7665	18.4572	19.1023	19.3671	19.6018
1118	16.9032	18.4812	19.1072	19.3671	19.6017
1120	17.021	18.5013	19.1127	19.3672	19.602
1122	17.12	18.5191	19.1156	19.3673	19.6021
1124	17.205	18.534	19.1186	19.3671	19.6021
1126	17.2773	18.5466	19.1226	19.3671	19.6023
1128	17.339	18.5584	19.126	19.3672	19.6023
1130	17.3915	18.5688	19.1277	19.3672	19.6023
1132	17.4351	18.5777	19.1299	19.3671	19.6019
1134	17.4743	18.5843	19.1331	19.3671	19.6016
1136	17.5085	18.5911	19.1347	19.367	19.6017
1138	17.5374	18.597	19.1356	19.3669	19.6015
1140	17.5621	18.6017	19.1374	19.3669	19.6018
1142	17.5845	18.6062	19.1386	19.367	19.6021
1144	17.6039	18.61	19.1392	19.3669	19.6019
1146	17.6215	18.6141	19.1392	19.3667	19.6019
1148	17.6366	18.618	19.1403	19.3667	19.6018
1150	17.6477	18.6206	19.1412	19.3666	19.6018
1152	17.6587	18.6226	19.1417	19.3668	19.6022
1154	17.6701	18.6249	19.1431	19.367	19.602
1156	17.6805	18.6281	19.1442	19.3669	19.602
1158	17.6878	18.631	19.1438	19.3669	19.6019
1160	17.6928	18.6323	19.1442	19.3668	19.6023
1162	17.699	18.6335	19.1448	19.3667	19.6023
1164	17.7052	18.6359	19.1454	19.3668	19.6021
1166	17.7117	18.6375	19.1465	19.367	19.6022
1168	17.7193	18.6391	19.1469	19.3671	19.6024
1170	17.7267	18.6411	19.147	19.3672	19.6023
1172	17.7316	18.6428	19.1471	19.3671	19.602
1174	17.7356	18.6439	19.1467	19.367	19.6018
1176	17.7397	18.6452	19.1469	19.3671	19.6018
1178	17.7433	18.6463	19.1475	19.3672	19.6019
1180	17.747	18.647	19.1482	19.3671	19.6022
1182	17.7511	18.6486	19.1479	19.3671	19.6021
1184	17.7557	18.6497	19.1482	19.3671	19.6018
1186	17.7589	18.6505	19.1486	19.3671	19.6016
1188	17.7611	18.6504	19.1492	19.367	19.6018
1190	17.7619	18.6511	19.1494	19.367	19.6017
1192	17.7619	18.6516	19.1489	19.367	19.6022
1194	17.7639	18.6523	19.1497	19.3669	19.6023
1196	17.7654	18.6533	19.1509	19.3669	19.6024
1198	17.7641	18.6542	19.1518	19.3668	19.6027
1200	17.7618	18.6549	19.1524	19.3667	19.6028
1202	17.7613	18.6553	19.1522	19.3667	19.6023
1204	17.7621	18.6558	19.1515	19.3669	19.6023
1206	17.7634	18.6558	19.152	19.3669	19.6025
1208	17.7632	18.6567	19.152	19.367	19.6023
1210	17.7648	18.6576	19.1522	19.3671	19.602
1212	17.7665	18.6577	19.1534	19.367	19.602
1214	17.7672	18.658	19.1536	19.367	19.6023
1216	17.7666	18.6582	19.1527	19.3671	19.6023
1218	17.7649	18.6579	19.1522	19.367	19.6022
1220	17.7649	18.6585	19.1519	19.3671	19.6019
1222	17.765	18.6589	19.152	19.3672	19.6021
1224	17.7655	18.6602	19.1517	19.3671	19.6023
1226	17.7671	18.6605	19.1517	19.3671	19.6023
1228	17.7681	18.6607	19.1515	19.3671	19.602
1230	17.7677	18.6614	19.1526	19.3672	19.6021
1232	17.7692	18.662	19.1518	19.3672	19.602
1234	17.7718	18.6623	19.1526	19.3671	19.6025
1236	17.7727	18.6624	19.1537	19.3671	19.6025
1238	17.7717	18.6623	19.1544	19.3671	19.6021
1240	17.7708	18.6623	19.1552	19.3671	19.6023
1242	17.7694	18.6637	19.1555	19.3671	19.6024
1244	17.7693	18.6638	19.1556	19.3672	19.6023
1246	17.7704	18.6636	19.1552	19.3671	19.6024
1248	17.7708	18.6637	19.1554	19.367	19.6019
1250	17.7722	18.6648	19.1556	19.367	19.6018
1252	17.772	18.6648	19.1547	19.3671	19.6021
1254	17.774	18.6643	19.1553	19.3671	19.6024
1256	17.7737	18.6648	19.1563	19.3671	19.6022
1258	17.7724	18.6653	19.1556	19.367	19.6025
1260	17.7715	18.6658	19.1551	19.3669	19.6028
1262	17.772	18.666	19.155	19.367	19.6023
1264	17.7721	18.6663	19.1549	19.3671	19.6024
1266	17.7712	18.6663	19.1555	19.367	19.6026
1268	17.7696	18.6653	19.155	19.3671	19.6027
1270	17.7686	18.6661	19.1554	19.367	19.6026
1272	17.7668	18.6663	19.1546	19.3671	19.6023
1274	17.7661	18.666	19.1549	19.3672	19.6022
1276	17.7671	18.6667	19.1557	19.367	19.6024
1278	17.7673	18.6664	19.156	19.3669	19.6023
1280	17.7661	18.6672	19.1567	19.367	19.6023
1282	17.7654	18.6668	19.1574	19.3669	19.6025
1284	17.7651	18.6673	19.1572	19.3671	19.6027
1286	17.7643	18.6676	19.1573	19.3673	19.6028
1288	17.7627	18.6685	19.1578	19.3673	19.6026
1290	17.7617	18.6691	19.1578	19.3674	19.6023
1292	17.7613	18.6692	19.1572	19.3673	19.6022
1294	17.762	18.6693	19.1578	19.3672	19.6024
1296	17.7632	18.6687	19.1576	19.3672	19.6021
1298	17.7644	18.6691	19.1575	19.3671	19.6022
1300	17.7664	18.6688	19.1581	19.367	19.6024
1302	17.7675	18.6684	19.1578	19.3669	19.6023
1304	17.7683	18.669	19.1577	19.3669	19.6023
1306	17.7685	18.6696	19.1572	19.3669	19.6022
1308	17.7686	18.6699	19.1568	19.3669	19.6022
1310	17.769	18.6703	19.1571	19.3669	19.6022
1312	17.769	18.6707	19.1572	19.3669	19.6024
1314	17.7691	18.6712	19.1575	19.3668	19.6022
1316	17.7679	18.6712	19.1579	19.367	19.6022
1318	17.7663	18.6717	19.1577	19.3691	19.6022
1320	17.7676	18.6735	19.1579	19.3726	19.6023
1322	17.7697	18.6736	19.1582	19.3761	19.6025
1324	17.7701	18.672	19.1581	19.3798	19.6023
1326	17.771	18.6709	19.1589	19.3832	19.6025
1328	17.7715	18.6705	19.1593	19.3863	19.6029
1330	17.7715	18.6711	19.1593	19.389	19.6028
1332	17.7702	18.6714	19.1589	19.3915	19.6027
1334	17.7691	18.6724	19.1584	19.3937	19.6029
1336	17.7684	18.6727	19.1584	19.3956	19.6027
1338	17.7679	18.6726	19.159	19.3973	19.603
1340	17.7691	18.6726	19.1594	19.3987	19.6029
1342	17.7684	18.6715	19.1595	19.3997	19.6031
1344	17.7656	18.6709	19.1588	19.4007	19.6026
1346	17.7628	18.6711	19.1578	19.4017	19.6025
1348	17.7609	18.6718	19.1581	19.4024	19.6025
1350	17.7599	18.6729	19.1583	19.403	19.6026
1352	17.7621	18.6729	19.159	19.4034	19.6027
1354	17.7632	18.673	19.1597	19.4038	19.6027
1356	17.7636	18.6726	19.1603	19.4042	19.6028
1358	17.764	18.6726	19.1604	19.4046	19.6025
1360	17.7652	18.673	19.1608	19.4048	19.6023
1362	17.7667	18.6733	19.1602	19.405	19.6019
1364	17.7681	18.6734	19.1593	19.4054	19.6023
1366	17.7689	18.6737	19.1591	19.4051	19.6023
1368	17.769	18.6737	19.1589	19.403	19.6022
1370	17.7677	18.6732	19.1594	19.3999	19.6022
1372	17.7668	18.6733	19.1594	19.3967	19.6024
1374	17.7675	18.6742	19.1606	19.3933	19.6027
1376	17.7687	18.6745	19.1609	19.3901	19.6029
1378	17.7707	18.6746	19.1599	19.3873	19.6028
1380	17.7704	18.6748	19.1602	19.3847	19.6027
1382	17.7693	18.6742	19.161	19.3824	19.6029
1384	17.7701	18.6743	19.1612	19.3806	19.6028
1386	17.7695	18.6742	19.1602	19.3787	19.6029
1388	17.7668	18.674	19.1601	19.3771	19.6028
1390	17.7659	18.6744	19.1593	19.3758	19.6031
1392	17.7658	18.6752	19.1601	19.3746	19.6031
1394	17.7663	18.675	19.1604	19.3738	19.6029
1396	17.7668	18.6747	19.1605	19.373	19.6028
1398	17.7658	18.6741	19.1597	19.3724	19.6026
1400	17.7658	18.6745	19.1598	19.3717	19.6025
1402	17.7662	18.6741	19.1605	19.371	19.6027
1404	17.7672	18.6737	19.1609	19.3707	19.6028
1406	17.7668	18.6743	19.1605	19.3703	19.6025
1408	17.7658	18.6745	19.1605	19.37	19.6026
1410	17.7664	18.6747	19.1593	19.3696	19.6027
1412	17.7674	18.6752	19.1595	19.3694	19.6031
1414	17.7673	18.6757	19.1597	19.3693	19.6032
1416	17.7666	18.6754	19.1602	19.3692	19.6031
1418	17.7669	18.6755	19.1607	19.3691	19.6032
1420	17.7667	18.6763	19.1606	19.3689	19.6028
1422	17.7666	18.6769	19.1605	19.3687	19.6027
1424	17.7665	18.6767	19.161	19.3687	19.6028
1426	17.7656	18.6763	19.161	19.3686	19.603
1428	17.7647	18.6766	19.1607	19.3685	19.6028
1430	17.7642	18.6764	19.1603	19.3683	19.6027
1432	17.7642	18.6762	19.16	19.3683	19.6026
1434	17.7651	18.6759	19.1598	19.3681	19.6027
1436	17.7647	18.6758	19.16	19.368	19.6028
1438	17.7649	18.6755	19.1597	19.368	19.6026
1440	17.766	18.6755	19.1597	19.368	19.6024
1442	17.7637	18.6752	19.1614	19.368	19.6026
1444	17.7618	18.6751	19.1618	19.3679	19.6025
1446	17.7619	18.6754	19.1614	19.3678	19.6023
1448	17.7631	18.6759	19.1612	19.3677	19.6026
1450	17.765	18.6767	19.1616	19.3676	19.6027
1452	17.7664	18.6756	19.1622	19.3676	19.6028
1454	17.7663	18.6751	19.1621	19.3676	19.6028
1456	17.7643	18.6754	19.1614	19.3676	19.6024
1458	17.7636	18.675	19.1614	19.3676	19.6024
1460	17.7641	18.6748	19.1613	19.3676	19.6028
1462	17.768	18.6754	19.1611	19.3678	19.6028
1464	17.7712	18.6759	19.1606	19.3678	19.6027
1466	17.7716	18.676	19.1607	19.3676	19.603
1468	17.771	18.676	19.1611	19.3675	19.6031
1470	17.7676	18.6764	19.1611	19.3677	19.603
1472	17.7655	18.6767	19.1615	19.3677	19.603
1474	17.7652	18.6763	19.1616	19.3677	19.603
1476	17.7662	18.6757	19.1623	19.3677	19.6031
1478	17.7666	18.6756	19.1621	19.3677	19.6031
1480	17.7677	18.6767	19.1625	19.3677	19.6028
1482	17.7693	18.6768	19.1626	19.3675	19.6028
1484	17.7697	18.6766	19.1619	19.3675	19.6026
1486	17.7682	18.6757	19.1617	19.3673	19.6021
1488	17.7675	18.6759	19.163	19.3673	19.6022
1490	17.7655	18.6771	19.1629	19.3674	19.6023
1492	17.7648	18.6771	19.162	19.3674	19.6026
1494	17.7648	18.6763	19.1606	19.3675	19.6025
1496	17.7637	18.6762	19.1608	19.3674	19.6025
1498	17.7627	18.6762	19.1611	19.3673	19.6026
1500	17.763	18.6761	19.1617	19.3673	19.6028
1502	17.7633	18.6766	19.1625	19.3674	19.6031
1504	17.7637	18.6761	19.1619	19.3672	19.6026
1506	17.7644	18.6762	19.1615	19.3672	19.6026
1508	17.7635	18.6767	19.1622	19.3672	19.6029
1510	17.7612	18.6775	19.1626	19.3672	19.6027
1512	17.7613	18.6773	19.1625	19.3674	19.6025
1514	17.7619	18.6763	19.1614	19.3674	19.6024
1516	17.7625	18.6773	19.1611	19.3674	19.6029
1518	17.7622	18.677	19.1606	19.3674	19.6027
1520	17.7615	18.6764	19.1603	19.3673	19.6024
1522	17.7596	18.6761	19.1593	19.3675	19.6025
1524	17.7567	18.6754	19.1586	19.3674	19.6028
1526	17.7568	18.6753	19.1578	19.3673	19.603
1528	17.758	18.6759	19.1574	19.3673	19.6029
1530	17.7594	18.6765	19.1571	19.3674	19.6028
1532	17.7605	18.6767	19.1573	19.3673	19.603
1534	17.7616	18.6762	19.1574	19.3674	19.6029
1536	17.762	18.6764	19.158	19.3675	19.6031
1538	17.7624	18.677	19.1577	19.3674	19.6031
1540	17.7623	18.6773	19.1573	19.3672	19.6032
1542	17.7614	18.6768	19.1565	19.3674	19.6031
1544	17.7599	18.6768	19.1573	19.3675	19.6028
1546	17.7579	18.6779	19.1579	19.3675	19.6026
1548	17.7577	18.678	19.1571	19.3676	19.6027
1550	17.7567	18.6775	19.1573	19.3676	19.6028
1552	17.7559	18.677	19.158	19.3675	19.6028
1554	17.7555	18.6772	19.1581	19.3674	19.6023
1556	17.7566	18.6773	19.1586	19.3672	19.6022
1558	17.7589	18.6763	19.1583	19.367	19.6027
1560	17.7594	18.6762	19.1582	19.3672	19.6031
1562	17.7591	18.6762	19.1589	19.3672	19.6031
1564	17.7587	18.676	19.1595	19.3673	19.6026
1566	17.7589	18.6733	19.1594	19.3673	19.6028
1568	17.7586	18.6527	19.1603	19.3672	19.6026
1570	17.7575	18.5996	19.1604	19.3674	19.6027
1572	17.7581	18.5371	19.1602	19.3673	19.6027
1574	17.7598	18.4707	19.1601	19.3671	19.6029
1576	17.7598	18.4007	19.1603	19.3672	19.6028
1578	17.7583	18.3322	19.1611	19.3673	19.6025
1580	17.7576	18.271	19.1611	19.3673	19.6028
1582	17.7584	18.2174	19.1611	19.3674	19.6029
1584	17.7601	18.172	19.1606	19.3674	19.6025
1586	17.7618	18.1362	19.159	19.3673	19.6025
1588	17.7616	18.1175	19.1589	19.3673	19.6024
1590	17.7617	18.121	19.1596	19.3673	19.6024
1592	17.7606	18.1368	19.1597	19.3675	19.6024
1594	17.76	18.164	19.1595	19.3676	19.6025
1596	17.7601	18.1989	19.1597	19.3674	19.6028
1598	17.7592	18.2374	19.1597	19.3672	19.6029
1600	17.7581	18.276	19.1606	19.3672	19.6028
1602	17.7585	18.3149	19.1617	19.3673	19.6027
1604	17.7602	18.3507	19.1631	19.3673	19.6029
1606	17.76	18.384	19.1642	19.3674	19.603
1608	17.7598	18.4156	19.1659	19.3674	19.603
1610	17.7603	18.4442	19.1665	19.3674	19.6029
1612	17.7621	18.4684	19.1655	19.3673	19.6031
1614	17.7626	18.4909	19.1646	19.3672	19.603
1616	17.7629	18.5102	19.1646	19.3673	19.603
1618	17.7639	18.5273	19.165	19.3675	19.6029
1620	17.763	18.5428	19.1644	19.3675	19.6025
1622	17.7621	18.556	19.1649	19.3674	19.6024
1624	17.7615	18.5667	19.1651	19.3674	19.6026
1626	17.762	18.5766	19.1649	19.3674	19.6027
1628	17.763	18.5852	19.1647	19.3674	19.6027
1630	17.7639	18.5926	19.165	19.3674	19.603
1632	17.7644	18.5989	19.1648	19.3672	19.6026
1634	17.7634	18.6044	19.1643	19.3671	19.6027
1636	17.7635	18.6096	19.1644	19.367	19.6031
1638	17.7635	18.6137	19.1646	19.3671	19.603
1640	17.7631	18.6179	19.1641	19.3672	19.6026
1642	17.7638	18.6214	19.1631	19.3672	19.603
1644	17.7627	18.6251	19.163	19.3672	19.6032
1646	17.7617	18.6279	19.1632	19.3672	19.6033
1648	17.7616	18.6299	19.1637	19.3672	19.6032
1650	17.7628	18.6319	19.1626	19.3674	19.6029
1652	17.7638	18.6332	19.1614	19.3674	19.6029
1654	17.7658	18.6351	19.1615	19.3673	19.6028
1656	17.7657	18.6369	19.1621	19.3672	19.6028
1658	17.765	18.6384	19.162	19.3673	19.6027
1660	17.7635	18.6409	19.163	19.3674	19.6029
1662	17.7626	18.644	19.1635	19.3673	19.6028
1664	17.7621	18.6453	19.1629	19.3673	19.6027
1666	17.7611	18.6458	19.1632	19.3675	19.6029
1668	17.7603	18.6465	19.1638	19.3674	19.6029
1670	17.7607	18.6476	19.1637	19.3676	19.6032
1672	17.7607	18.6492	19.1631	19.3678	19.6031
1674	17.7606	18.65	19.1619	19.3676	19.6032
1676	17.7609	18.6508	19.1629	19.3674	19.6029
1678	17.7618	18.6515	19.1639	19.3674	19.6029
1680	17.762	18.6519	19.1636	19.3673	19.6029
1682	17.7603	18.6526	19.1643	19.3673	19.6026
1684	17.7572	18.6528	19.1641	19.3673	19.6027
1686	17.7558	18.6531	19.164	19.3674	19.6025
1688	17.7564	18.6542	19.1641	19.3671	19.6028
1690	17.7559	18.6549	19.1641	19.3672	19.6027
1692	17.7562	18.6553	19.1646	19.3673	19.6024
1694	17.756	18.6566	19.1639	19.3672	19.6027
1696	17.7566	18.6569	19.1631	19.3672	19.603
1698	17.7564	18.6568	19.1624	19.3672	19.6029
1700	17.7581	18.657	19.1624	19.3672	19.6027
1702	17.7585	18.6572	19.1635	19.3671	19.6029
1704	17.7572	18.6569	19.164	19.3672	19.603
1706	17.7564	18.6571	19.1638	19.3673	19.6029
1708	17.7566	18.6572	19.1636	19.3673	19.6029
1710	17.7568	18.6582	19.164	19.3674	19.6029
1712	17.7564	18.6592	19.1639	19.3675	19.6029
1714	17.7566	18.6601	19.1627	19.3676	19.6031
1716	17.7582	18.6607	19.1623	19.3678	19.6029
1718	17.759	18.6614	19.1624	19.3678	19.6029
1720	17.7585	18.6608	19.1626	19.3678	19.6029
1722	17.7582	18.6611	19.1632	19.3678	19.603
1724	17.7583	18.6613	19.1636	19.3677	19.6028
1726	17.758	18.6614	19.1634	19.3678	19.603
1728	17.7572	18.6616	19.1638	19.3678	19.6032
1730	17.7592	18.6617	19.1637	19.3677	19.603
1732	17.7582	18.6613	19.1635	19.3676	19.6028
1734	17.7572	18.6613	19.1638	19.3675	19.6028
1736	17.7585	18.6611	19.1638	19.3676	19.6026
1738	17.7595	18.6624	19.1636	19.3676	19.6026
1740	17.7582	18.6628	19.1634	19.3675	19.6024
1742	17.7559	18.6623	19.1626	19.3674	19.6023
1744	17.7543	18.6629	19.1621	19.3674	19.6022
1746	17.7546	18.6635	19.1628	19.3674	19.6026
1748	17.7558	18.6633	19.1643	19.3674	19.603
1750	17.7565	18.6644	19.1636	19.3673	19.603
1752	17.7561	18.6649	19.1631	19.3674	19.6028
1754	17.7558	18.6648	19.1621	19.3673	19.603
1756	17.7571	18.6652	19.1623	19.3672	19.6034
1758	17.7594	18.6655	19.1623	19.3672	19.6033
1760	17.7601	18.6654	19.1628	19.3672	19.603
1762	17.761	18.6648	19.1627		19.6029
1764	17.7613	18.6648	19.1617		19.6029
1766	17.7261	18.6657	19.1583		19.6032
1768	17.4488	18.665	19.1513		19.6035
1770	16.9342	18.6656	19.1429		19.6035
1772	16.4565	18.6657	19.1365		19.6028
1774	16.214	18.6658	19.1287		19.6026
1776	16.1162	18.6658	19.1198		19.6029
1778	16.1175	18.666	19.1106		19.6028
1780	16.1962	18.6661	19.1036		19.6026
1782	16.3161	18.666	19.0967		19.6026
1784	16.4531	18.6661	19.0914		19.6027
1786	16.5925	18.6664	19.0884		19.6033
1788	16.7277	18.6657	19.0856		19.6033
1790	16.8543	18.666	19.0834		19.6031
1792	16.9716	18.6662	19.0836		19.603
1794	17.077	18.6667	19.084		19.603
1796	17.1727	18.6673	19.0852		19.6031
1798	17.2566	18.6679	19.0889		19.6036
1800	17.3277	18.6679	19.0939		19.6035
1802	17.3876	18.6681	19.0982		19.6034
1804	17.4383	18.6676	19.1021		19.6032
1806	17.4831	18.6675	19.1066		19.6032
1808	17.5228	18.6679	19.1115		19.603
1810	17.5565	18.6685	19.1156		19.6026
1812	17.5846	18.6686	19.1195		19.6025
1814	17.6076	18.6689	19.1231		19.6026
1816	17.6278	18.6696	19.1252		19.603
1818	17.6453	18.6691	19.1269		19.6029
1820	17.6593	18.669	19.1291		19.6025
1822	17.6703	18.6691	19.1315		19.6026
1824	17.6797	18.6688	19.1334		19.6031
1826	17.688	18.669	19.1359		19.603
1828	17.6936	18.6688	19.1375		19.603
1830	17.6996	18.6695	19.1384		19.6029
1832	17.7049	18.6701	19.1402		19.6027
1834	17.7103	18.6702	19.1412		19.6026
1836	17.7143	18.6696	19.1425		19.6026
1838	17.717	18.6691	19.1439		19.6027
1840	17.72	18.6683	19.1447		19.6026
1842	17.7225	18.6681	19.1443		19.6027
1844	17.7252	18.6683	19.1455		19.6031
1846	17.729	18.6674	19.1466		19.6033
1848	17.7317	18.6676	19.1474		19.6033
1850	17.7348	18.6688	19.1467		19.6035
1852	17.7365	18.6693	19.1467		19.6032
1854	17.737	18.6702	19.1473		19.6031
1856	17.7386	18.6704	19.1478		19.6032
1858	17.7411	18.6701	19.1479		19.6031
1860	17.7434	18.6705	19.1481		19.603
1862	17.745	18.6702	19.1492		19.6031
1864	17.7456	18.6702	19.1491		19.6028
1866	17.7483	18.6705	19.1493		19.6065
1868	17.7505	18.6706	19.1484		19.6216
1870	17.7513	18.6701	19.1487		19.6399
1872	17.7521	18.6702	19.15		19.6551
1874	17.7537	18.6699	19.1497		19.6675
1876	17.7543	18.6701	19.1496		19.6773
1878	17.756	18.6699	19.1497		19.6858
1880	17.7564	18.6707	19.1501		19.6922
1882	17.7553	18.6706	19.1507		19.6973
1884	17.7552	18.6701	19.1511		19.7007
1886	17.7543	18.671	19.1511		19.7035
1888	17.7543	18.6712	19.1502		19.7052
1890	17.7539	18.672	19.1496		19.706
1892	17.7541	18.6715	19.1505		19.7064
1894	17.7548	18.6711	19.1501		19.7067
1896	17.7542	18.6709	19.1504		19.7066
1898	17.7537	18.671	19.1511		19.7059
1900	17.7539	18.6712	19.1513		19.7056
1902	17.7535	18.6711	19.1518		19.7047
1904	17.7542	18.6711	19.1523		19.7036
1906	17.7546	18.6713	19.1523		19.7027
1908	17.7541	18.6711	19.1523		19.7015
1910	17.7532	18.671	19.152		19.7005
1912	17.7543	18.67	19.1517		19.6999
1914	17.754	18.6697	19.1524		19.6995
1916	17.7546	18.6704	19.1533		19.6946
1918	17.7552	18.6705	19.1526		19.6808
1920	17.7566	18.6706	19.1528		19.666
1922	17.7552	18.6708	19.1527		19.6533
1924	17.7548	18.6709	19.1527		19.642
1926	17.7553	18.6709	19.1523		19.6326
1928	17.7561	18.6711	19.1526		19.6249
1930	17.7568	18.6709	19.1534		19.6184
1932	17.7563	18.6712	19.1527		19.6132
1934	17.7569	18.6718	19.1518		19.6085
1936	17.7582	18.6717	19.1513		19.6047
1938	17.7585	18.6714	19.1508		19.6018
1940	17.7586	18.6718	19.1512		19.5999
1942	17.7585	18.6716	19.1519		19.5985
1944	17.7572	18.6715	19.1525		19.5971
1946	17.7559	18.6724	19.153		19.5957
1948	17.7555	18.6729	19.1524		19.5949
1950	17.7563	18.6731	19.1532		19.5943
1952	17.7571	18.6727	19.1533		19.5943
1954	17.7583	18.6724	19.1538		19.5944
1956	17.7578	18.6726	19.1534		19.5946
1958	17.758	18.6726	19.1532		19.595
1960	17.7584	18.673	19.1533		19.5947
1962	17.7584	18.6731	19.1542		19.5946
1964	17.759	18.6727	19.1542		19.5944
1966	17.7586	18.6721	19.1541		19.5942
1968	17.7584	18.6727	19.1549		19.5946
1970	17.7582	18.6739	19.1549		19.5949
1972	17.758	18.6745	19.1536		19.5953
1974	17.7585	18.674	19.1534		19.5957
1976	17.7584	18.6733	19.1537		19.5962
1978	17.7576	18.673	19.1532		19.5962
1980	17.7567	18.6718	19.1545		19.596
1982	17.7565	18.6711	19.1556		19.5962
1984	17.7574	18.6706	19.1549		19.5964
1986	17.7585	18.6708	19.1543		19.5963
1988	17.7583	18.671	19.1547		19.5963
1990	17.7581	18.6718	19.1547		19.5966
1992	17.7576	18.6721	19.1554		19.5969
1994	17.7573	18.673	19.1553		19.597
1996	17.7564	18.6732	19.1552		19.5968
1998	17.7564	18.6735	19.1544		19.597
2000	17.7556	18.673	19.1547		19.5971
2002	17.7551	18.6726	19.1546		19.5973
2004	17.7553	18.6727	19.1553		19.5976
2006	17.7552	18.6733	19.1548		19.598
2008	17.7549	18.6724	19.1551		19.5977
2010	17.7558	18.6724	19.1551		19.5976
2012	17.7553	18.6724	19.154		19.5978
2014	17.7539	18.6724	19.1536		19.5979
2016	17.7538	18.6723	19.1545		19.5982
2018	17.7545	18.6723	19.1552		19.5982
2020	17.7548	18.6721	19.1547		19.5982
2022	17.7552	18.6725	19.1545		19.5983
2024	17.7551	18.6722	19.1547		19.5984
2026	17.7549	18.6725	19.1546		19.5984
2028	17.7563	18.6722	19.1555		19.5983
2030	17.7575	18.6726	19.1553		19.5982
2032	17.7565	18.6732	19.1552		19.5985
2034	17.7565	18.6736	19.1559		19.5986
2036	17.7567	18.6734	19.1556		19.5986
2038	17.7559	18.6724	19.1547		19.5989
2040	17.7562	18.6717	19.1557		19.5988
2042	17.7563	18.6722	19.1562		19.5993
2044	17.7565	18.672	19.1557		19.5991
2046	17.7563	18.6723	19.1556		19.5988
2048	17.7563	18.6722	19.1558		19.5988
2050	17.7562	18.6724	19.1557		19.599
2052	17.7562	18.6726	19.1562		19.5993
2054	17.7561	18.6728	19.1568		19.5991
2056	17.7566	18.6726	19.1574		19.5993
2058	17.7561	18.6723	19.157		19.5993
2060	17.7548	18.6727	19.1562		19.5992
2062	17.7533	18.6722	19.1565		19.5994
2064	17.7532		19.1566		19.5996
2066	17.752		19.1569		19.5998
2068	17.7518		19.1567		19.5995
2070	17.7535		19.155		19.5996
2072	17.7547		19.1559		19.5998
2074	17.7547		19.156		19.6
2076	17.7544		19.1562		19.6001
2078	17.7547		19.1564		19.6001
2080	17.7559		19.1561		19.5999
2082	17.7564		19.1565		19.5997
2084	17.756		19.1567		19.5998
2086	17.7547		19.1559		19.5998
2088	17.754		19.1566		19.6
2090	17.7538		19.1557		19.6
2092	17.7539		19.1565		19.5997
2094	17.7532		19.1569		19.5999
2096	17.7538		19.1568		19.5998
2098	17.7542		19.1561		19.5997
2100	17.7542		19.1562		19.5997
2102	17.7549		19.1565		19.5996
2104	17.7559		19.1562		19.6
2106	17.7559		19.1567		19.6002
2108	17.7556		19.1577		19.5999
2110	17.7538		19.1568		19.5998
2112	17.7539		19.1569		19.5999
2114	17.7551		19.1563		19.6001
2116	17.7548		19.1564		19.6001
2118	17.755		19.1569		19.6007
2120	17.7552		19.1572		19.6007
2122	17.7543		19.1573		19.6007
2124	17.7553		19.1575		19.6006
2126	17.7557		19.1571		19.6007
2128	17.7551		19.1565		19.6006
2130	17.7549		19.157		19.6005
2132	17.755		19.1575		19.6004
2134	17.7543		19.1571		19.6002
2136	17.7547		19.1569		19.6003
2138	17.7546		19.1572		19.6004
2140	17.7542		19.1574		19.6001
2142	17.753		19.1566		19.6001
2144	17.7524		19.1562		19.6007
2146	17.7523		19.1566		19.6006
2148	17.7532		19.1575		19.6005
2150	17.7538		19.1578		19.6004
2152	17.7541		19.1578		19.6004
2154	17.7534		19.157		19.6005
2156	17.7546		19.1569		19.6002
2158	17.7559		19.1566		19.6005
2160	17.7565		19.1566		19.6006
2162	17.7571		19.157		19.6004
2164	17.7575		19.1575		19.6005
2166	17.7581		19.1575		19.6005
2168	17.7578		19.1564		19.6004
2170	17.7562		19.1567		19.6003
2172	17.755		19.1568		19.6005
2174	17.7532		19.1573		19.6006
2176	17.7525		19.1574		19.6005
2178	17.7517		19.1577		19.6008
2180	17.7505		19.1572		19.6009
2182	17.7508		19.1575		19.6009
2184	17.7518		19.1576		19.6009
2186	17.7528		19.1576		19.6006
2188	17.7538		19.1582		19.6007
2190	17.7542		19.158		19.6008
2192	17.7548		19.1579		19.6009
2194	17.7561		19.1577		19.601
2196	17.7577		19.1581		19.6009
2198	17.758		19.1578		19.6006
2200	17.7579		19.1574		19.6004
2202	17.7585		19.1577		19.6004
2204	17.7589		19.1576		19.6008
2206	17.7591		19.158		19.6013
2208	17.7586		19.1573		19.6013
2210	17.7581		19.1573		19.6013
2212	17.7558		19.1584		19.6011
2214	17.7536		19.1582		19.6011
2216	17.7526		19.1579		19.601
2218	17.7512		19.158		19.6008
2220	17.7511		19.1581		19.6005
2222	17.7506		19.1582		19.6005
2224	17.7501		19.1587		19.6005
2226	17.7508		19.1579		19.6008
2228	17.7509		19.1581		19.6013
2230	17.7521		19.1592		19.601
2232	17.7527		19.1585		19.6009
2234	17.755		19.1576		19.6009
2236	17.7555		19.1571		19.6005
2238	17.7551		19.1575		19.6006
2240	17.7543		19.1582		19.6011
2242	17.7545		19.1584		19.6013
2244	17.7538		19.1584		19.6014
2246	17.7525		19.1581		19.6013
2248	17.753		19.1584		19.6013
2250	17.7532		19.1586		19.601
2252	17.7528		19.1578		19.6008
2254	17.7516		19.1572		19.6012
2256	17.7495		19.1566		19.6015
2258	17.7484		19.1563		19.6013
2260	17.7468		19.1568		19.601
2262	17.7468				19.6007
2264	17.7481				19.601
2266	17.7486				19.6014
2268	17.7488				--
2270	17.7491				--
2272	17.7505				--
2274	17.7507				--
2276	17.7497				--
2278	17.7491				--
2280	17.7478				--
2282	17.7473				--
2284	17.7485				--
2286	17.7493				--
2288	17.7507				--
2290	17.7512				--
2292	17.7505				--
2294	17.751				--
2296	17.7515				--
2298	17.7514				--
2300	17.7514				--
2302	17.7498				--
2304	17.7494				--
2306	17.7498				--
2308	17.7489				--
2310	17.7474				--
2312	17.7464				--
2314	17.745				--
2316	17.7443				--
2318	17.7446				--
2320	17.7438				--
2322	17.7441				--
2324	17.7435				--
2326	17.7437				--
2328	17.7441				--
2330	17.7436				--
2332	17.7436				--
2334	17.7433				--
2336	17.7441				--
2338	17.7437				--
2340	17.7443				--
2342	17.7455				--
2344	17.7455				--
2346	17.7443				--
2348	17.7448				--
2350	17.7464				--
2352	17.7477				--
2354	17.7475				--
2356	17.7487				--
2358	17.7487				--
2360	17.7481				--
2362	17.7473				--
2364	17.7489				--
2366	17.7488				--
2368	17.7482				--
2370	17.7496				--
2372	17.7509				--
2374	17.7505				--
2376	17.7503				--
2378	17.7503				--
2380	17.7503				--
2382	17.7514				--
2384	17.7516				--
2386	17.7513				--
2388	17.7507				--
2390	17.7518				--
2392	17.752				--
2394	17.7517				--
2396	17.751				--
2398	17.7499				--
2400	17.7491				--
2402	17.7481				--
2404	17.7474				--
2406	17.7484				--
2408	17.7478				--
2410	17.7473				--
2412	17.7483				--
2414	17.7492				--
2416	17.7497				--
2418	17.75				--
2420	17.7497				--
2422	17.7501				--
2424	17.7489				--
2426	17.7497				--
2428	17.7506				--
2430	17.7506				--
2432	17.7513				--
2434	17.7509				--
2436	17.7512				--
2438	17.7508				--
2440	17.7507				--
2442	17.7499				--
2444	17.7501				--
2446	17.7492				--
2448	17.7476				--
2450	17.7461				--
2452	17.7469				--
2454	17.7467				--
2456	17.7465				--
2458	17.7465				--
2460	17.7462				--
2462	17.7461				--
Panel B
hours	Orb2A	Orb2A+QBP1	Orb2A+SCR
0	0.001	0.007	0.004
12	0.008	0.009	0.005
24	0.015	0.008	0.021
48	0.024	0.013	0.019
72	0.031	0.01	0.033
Panel C
Orb2A	Orb2A+QBP1	Orb2A+SCR
0.846	0.391	0.853
0.937	0.264	0.782
0.993	0.342	0.919
Panel D
	Orb2APLD_0h	Orb2APLD + QBP16h	Orb2A_PLD_6h	Orb2APLD + SCR 6h
260	0.13923	0.13618	-0.01111	0.05132
259.8	0.1409	0.12959	-0.00716	0.05248
259.6	0.13309	0.12365	-0.01176	0.05617
259.4	0.09686	0.10311	-0.0144	0.05324
259.2	0.08843	0.09857	0.00404	0.05165
259	0.09214	0.09667	0.02642	0.05938
258.8	0.08289	0.097	0.03143	0.05284
258.6	0.0936	0.08678	0.01935	0.03351
258.4	0.09358	0.07798	0.00063739	0.01929
258.2	0.09719	0.07993	-0.00132	0.01363
258	0.10165	0.08599	0.000378127	0.01486
257.8	0.12117	0.0919	0.0154	0.01284
257.6	0.12665	0.0866	0.0227	0.00188
257.4	0.10417	0.06526	0.01868	-0.01452
257.2	0.12278	0.06048	0.02436	-0.01273
257	0.13368	0.06648	0.02945	-0.00526
256.8	0.1315	0.06113	0.0343	0.000403961
256.6	0.1034	0.02666	0.02109	-0.00974
256.4	0.09043	0.01932	0.03095	-0.00393
256.2	0.10891	0.04143	0.04567	0.01453
256	0.15166	0.06436	0.05676	0.03415
255.8	0.17333	0.06384	0.0645	0.03624
255.6	0.16941	0.06045	0.06676	0.02356
255.4	0.16893	0.04707	0.07522	0.01401
255.2	0.17279	0.04624	0.09104	0.0165
255	0.19194	0.04356	0.10338	0.0162
254.8	0.20457	0.06256	0.10374	0.01076
254.6	0.20277	0.08502	0.10888	0.00463
254.4	0.19626	0.08609	0.11103	-0.00641
254.2	0.22649	0.086	0.13218	0.00683
254	0.24092	0.08415	0.14577	-0.00303
253.8	0.25588	0.11058	0.15666	-0.00767
253.6	0.25528	0.10658	0.16104	-0.00835
253.4	0.24935	0.10901	0.15135	-0.01827
253.2	0.22304	0.09999	0.1329	-0.03467
253	0.21496	0.09064	0.13048	-0.03968
252.8	0.20512	0.08825	0.11176	-0.04443
252.6	0.19379	0.08921	0.08975	-0.04616
252.4	0.16352	0.07797	0.068	-0.05815
252.2	0.14588	0.05362	0.05316	-0.06867
252	0.12187	0.04428	0.05881	-0.06273
251.8	0.13141	0.06883	0.08731	-0.03801
251.6	0.12736	0.07388	0.09192	-0.02863
251.4	0.10854	0.05616	0.08671	-0.02627
251.2	0.08222	0.05739	0.07597	-0.01861
251	0.08572	0.05935	0.06728	-0.00797
250.8	0.11451	0.06762	0.07274	-0.00989
250.6	0.14008	0.06578	0.08443	-0.01328
250.4	0.15712	0.04889	0.08997	-0.01581
250.2	0.14674	0.03879	0.08946	-0.0185
250	0.18618	0.05107	0.10855	-0.0053
249.8	0.21719	0.07916	0.11815	0.01163
249.6	0.21019	0.08176	0.11642	0.01231
249.4	0.172	0.06825	0.10107	0.000482706
249.2	0.14194	0.06665	0.08499	-0.02242
249	0.11486	0.07846	0.08358	-0.0221
248.8	0.0765	0.07391	0.06608	-0.03576
248.6	0.02866	0.05473	0.04074	-0.05904
248.4	0.01645	0.05389	0.03505	-0.06691
248.2	-0.0181	0.02606	0.02052	-0.08136
248	-0.06114	-0.0141	0.00962	-0.09392
247.8	-0.082	-0.04088	-0.00407	-0.10308
247.6	-0.12107	-0.06333	-0.02736	-0.12974
247.4	-0.14105	-0.0553	-0.02919	-0.13453
247.2	-0.16224	-0.06509	-0.02379	-0.12525
247	-0.18959	-0.07467	-0.03487	-0.14424
246.8	-0.20713	-0.08738	-0.0452	-0.15971
246.6	-0.21542	-0.10133	-0.05056	-0.16497
246.4	-0.20653	-0.10488	-0.05335	-0.17168
246.2	-0.17416	-0.10059	-0.03708	-0.17218
246	-0.17659	-0.1011	-0.02886	-0.16932
245.8	-0.15865	-0.0943	-0.02159	-0.17669
245.6	-0.14766	-0.06293	-0.01838	-0.1703
245.4	-0.16073	-0.06018	-0.03719	-0.17919
245.2	-0.16866	-0.07702	-0.0543	-0.19548
245	-0.17964	-0.10539	-0.0737	-0.22931
244.8	-0.19289	-0.11497	-0.08472	-0.25607
244.6	-0.20411	-0.12956	-0.09629	-0.27971
244.4	-0.24263	-0.14752	-0.09914	-0.29052
244.2	-0.29165	-0.16341	-0.10885	-0.29917
244	-0.32998	-0.15953	-0.12465	-0.29674
243.8	-0.38115	-0.14571	-0.14231	-0.30481
243.6	-0.39277	-0.15342	-0.15146	-0.32186
243.4	-0.42495	-0.17804	-0.1624	-0.34175
243.2	-0.49101	-0.21513	-0.18828	-0.37001
243	-0.53799	-0.24608	-0.21729	-0.39486
242.8	-0.56758	-0.27554	-0.23288	-0.41775
242.6	-0.59531	-0.32838	-0.24389	-0.42653
242.4	-0.64677	-0.37949	-0.27793	-0.45227
242.2	-0.66824	-0.40503	-0.29783	-0.45754
242	-0.67488	-0.42154	-0.3028	-0.44623
241.8	-0.71483	-0.44989	-0.31976	-0.45455
241.6	-0.71995	-0.46384	-0.3311	-0.46956
241.4	-0.71501	-0.47679	-0.34793	-0.47261
241.2	-0.73963	-0.50331	-0.35066	-0.4804
241	-0.76624	-0.52188	-0.35543	-0.48117
240.8	-0.80266	-0.5492	-0.36312	-0.49446
240.6	-0.83595	-0.5757	-0.37512	-0.5133
240.4	-0.87072	-0.61721	-0.38617	-0.52662
240.2	-0.88296	-0.65267	-0.40195	-0.51807
240	-0.89128	-0.65452	-0.40323	-0.50766
239.8	-0.92277	-0.66527	-0.41867	-0.51349
239.6	-0.98442	-0.71014	-0.44454	-0.53223
239.4	-1.03461	-0.75343	-0.47469	-0.55844
239.2	-1.10058	-0.80099	-0.49797	-0.57503
239	-1.17257	-0.86009	-0.52425	-0.59616
238.8	-1.2211	-0.91714	-0.55828	-0.61724
238.6	-1.273	-0.9647	-0.59982	-0.65614
238.4	-1.31731	-1.0002	-0.62688	-0.6783
238.2	-1.37015	-1.0615	-0.64234	-0.70262
238	-1.42541	-1.09347	-0.65571	-0.72994
237.8	-1.47181	-1.11641	-0.67483	-0.74395
237.6	-1.47566	-1.13505	-0.69087	-0.75645
237.4	-1.49703	-1.1701	-0.70431	-0.78419
237.2	-1.53667	-1.21927	-0.72663	-0.81942
237	-1.57279	-1.25772	-0.76301	-0.84766
236.8	-1.60297	-1.27485	-0.78735	-0.86833
236.6	-1.61474	-1.28343	-0.80807	-0.87546
236.4	-1.66121	-1.32058	-0.83427	-0.91683
236.2	-1.69887	-1.36872	-0.86795	-0.95046
236	-1.75019	-1.41453	-0.90552	-0.98116
235.8	-1.77557	-1.43644	-0.93973	-0.99482
235.6	-1.81894	-1.4635	-0.97091	-1.02243
235.4	-1.85003	-1.48822	-0.9871	-1.06263
235.2	-1.88581	-1.52421	-1.02174	-1.09417
235	-1.94618	-1.57885	-1.05124	-1.12322
234.8	-2.01261	-1.62546	-1.04284	-1.13791
234.6	-2.03951	-1.66971	-1.05818	-1.16505
234.4	-2.0807	-1.71578	-1.09312	-1.19193
234.2	-2.136	-1.75738	-1.11411	-1.21574
234	-2.22029	-1.81792	-1.14806	-1.25602
233.8	-2.24951	-1.85867	-1.16721	-1.28087
233.6	-2.28447	-1.87794	-1.18066	-1.31059
233.4	-2.36232	-1.93565	-1.21186	-1.37411
233.2	-2.42695	-1.99995	-1.25447	-1.42567
233	-2.50843	-2.06661	-1.29595	-1.46591
232.8	-2.578	-2.12267	-1.32556	-1.5122
232.6	-2.62917	-2.17016	-1.35211	-1.54727
232.4	-2.67892	-2.2343	-1.3857	-1.5807
232.2	-2.72855	-2.26594	-1.40992	-1.58781
232	-2.78331	-2.3003	-1.4326	-1.59378
231.8	-2.80663	-2.33424	-1.46003	-1.60706
231.6	-2.851	-2.35746	-1.49356	-1.62324
231.4	-2.83704	-2.38526	-1.518	-1.61866
231.2	-2.84626	-2.41787	-1.53341	-1.63696
231	-2.89	-2.48818	-1.56254	-1.68356
230.8	-2.93477	-2.54922	-1.58804	-1.72053
230.6	-2.95582	-2.58682	-1.60475	-1.72415
230.4	-2.99084	-2.6237	-1.62393	-1.73095
230.2	-3.09095	-2.68299	-1.66711	-1.77584
230	-3.18247	-2.74718	-1.70281	-1.82868
229.8	-3.24212	-2.80551	-1.72206	-1.8579
229.6	-3.30045	-2.8584	-1.74755	-1.87812
229.4	-3.34738	-2.9176	-1.76601	-1.90101
229.2	-3.40491	-2.98666	-1.7942	-1.94347
229	-3.47798	-3.0717	-1.8167	-1.9747
228.8	-3.54441	-3.14666	-1.85215	-2.00881
228.6	-3.63128	-3.22111	-1.88642	-2.03886
228.4	-3.67199	-3.27085	-1.89854	-2.05061
228.2	-3.714	-3.31588	-1.94546	-2.08606
228	-3.79298	-3.34934	-1.97708	-2.12616
227.8	-3.85351	-3.36592	-1.98948	-2.16575
227.6	-3.90674	-3.42604	-2.00972	-2.20302
227.4	-3.90638	-3.46677	-2.03111	-2.21407
227.2	-3.92986	-3.48407	-2.05977	-2.22441
227	-3.9907	-3.52042	-2.09287	-2.24684
226.8	-4.00076	-3.53442	-2.1095	-2.25244
226.6	-3.98156	-3.55114	-2.107	-2.22782
226.4	-3.96874	-3.55106	-2.0868	-2.21798
226.2	-3.93244	-3.54772	-2.0703	-2.21056
226	-3.92304	-3.58798	-2.07601	-2.22177
225.8	-3.97054	-3.61782	-2.09213	-2.24573
225.6	-3.99921	-3.66326	-2.11144	-2.27846
225.4	-4.03392	-3.72652	-2.13916	-2.33281
225.2	-4.06965	-3.78796	-2.15035	-2.37937
225	-4.10069	-3.82264	-2.17664	-2.39372
224.8	-4.11461	-3.84282	-2.16764	-2.39856
224.6	-4.13987	-3.8794	-2.16543	-2.42525
224.4	-4.14344	-3.8969	-2.17146	-2.41803
224.2	-4.15408	-3.91198	-2.19242	-2.41002
224	-4.19982	-3.94265	-2.21828	-2.42136
223.8	-4.26238	-3.98073	-2.22669	-2.45253
223.6	-4.2769	-4.02314	-2.21554	-2.44633
223.4	-4.29946	-4.06111	-2.19736	-2.43774
223.2	-4.31245	-4.11744	-2.19132	-2.44052
223	-4.32214	-4.178	-2.20099	-2.45951
222.8	-4.36682	-4.21471	-2.20152	-2.47497
222.6	-4.42049	-4.21756	-2.19365	-2.47141
222.4	-4.44626	-4.2225	-2.18994	-2.4929
222.2	-4.43837	-4.2314	-2.18954	-2.50368
222	-4.43649	-4.24006	-2.18995	-2.52275
221.8	-4.45035	-4.26722	-2.19811	-2.55039
221.6	-4.45952	-4.29298	-2.20469	-2.55536
221.4	-4.46209	-4.33686	-2.24338	-2.55268
221.2	-4.46746	-4.39534	-2.27893	-2.54225
221	-4.4534	-4.4267	-2.2993	-2.52446
220.8	-4.45912	-4.45522	-2.30567	-2.51589
220.6	-4.49443	-4.49334	-2.31201	-2.51566
220.4	-4.50287	-4.5297	-2.32417	-2.51965
220.2	-4.52922	-4.56438	-2.32806	-2.51996
220	-4.62045	-4.61663	-2.34886	-2.5451
219.8	-4.70008	-4.6581	-2.39271	-2.57793
219.6	-4.77827	-4.72836	-2.42551	-2.61081
219.4	-4.86418	-4.76652	-2.43872	-2.6457
219.2	-4.89443	-4.79913	-2.45442	-2.67394
219	-4.92047	-4.83017	-2.48594	-2.70611
218.8	-4.91243	-4.8769	-2.49999	-2.6984
218.6	-4.91292	-4.89794	-2.50316	-2.68271
218.4	-4.94621	-4.92256	-2.51319	-2.68096
218.2	-4.97324	-4.96108	-2.54322	-2.71307
218	-5.02919	-5.00055	-2.57635	-2.75375
217.8	-5.15322	-5.05606	-2.61176	-2.79392
217.6	-5.2355	-5.1148	-2.62834	-2.82164
217.4	-5.2835	-5.1558	-2.64214	-2.85058
217.2	-5.30933	-5.20247	-2.65823	-2.85877
217	-5.35068	-5.23802	-2.69856	-2.89857
216.8	-5.38791	-5.26417	-2.76678	-2.93592
216.6	-5.42679	-5.27507	-2.80755	-2.94569
216.4	-5.47899	-5.29984	-2.84297	-2.97652
216.2	-5.50056	-5.32946	-2.90412	-3.0188
216	-5.44064	-5.33575	-2.93352	-3.06303
215.8	-5.45465	-5.38583	-2.95747	-3.10238
215.6	-5.50593	-5.42972	-2.97132	-3.12839
215.4	-5.58401	-5.5001	-2.99636	-3.16748
215.2	-5.66014	-5.56857	-3.01031	-3.18413
215	-5.72978	-5.68262	-3.0557	-3.22596
214.8	-5.77915	-5.7544	-3.08111	-3.25978
214.6	-5.83958	-5.81321	-3.09809	-3.3036
214.4	-5.94487	-5.90183	-3.13428	-3.36497
214.2	-6.02806	-5.94117	-3.16337	-3.39848
214	-6.11817	-6.03469	-3.23872	-3.47931
213.8	-6.24142	-6.16702	-3.35021	-3.57548
213.6	-6.40897	-6.27121	-3.44976	-3.65971
213.4	-6.49835	-6.37938	-3.50438	-3.71932
213.2	-6.56816	-6.49449	-3.54889	-3.76112
213	-6.6563	-6.62334	-3.60217	-3.80462
212.8	-6.73889	-6.72728	-3.66544	-3.8323
212.6	-6.84826	-6.81096	-3.71344	-3.86757
212.4	-6.92834	-6.87658	-3.73713	-3.8841
212.2	-7.10325	-6.94351	-3.77888	-3.95613
212	-7.31278	-7.03373	-3.83976	-4.06707
211.8	-7.50801	-7.18773	-3.90025	-4.15221
211.6	-7.6911	-7.33724	-3.96197	-4.24229
211.4	-7.86643	-7.47102	-4.04346	-4.32002
211.2	-7.9953	-7.59672	-4.09896	-4.36387
211	-8.14355	-7.6859	-4.15338	-4.4517
210.8	-8.36169	-7.8059	-4.24319	-4.54818
210.6	-8.54021	-7.91299	-4.34991	-4.6762
210.4	-8.703	-8.03592	-4.42355	-4.77832
210.2	-8.86304	-8.19856	-4.47566	-4.87056
210	-9.05142	-8.33456	-4.55569	-4.99249
209.8	-9.22943	-8.45992	-4.63187	-5.08216
209.6	-9.40592	-8.56344	-4.66789	-5.13177
209.4	-9.63204	-8.68744	-4.72194	-5.18649
209.2	-9.82914	-8.84752	-4.80087	-5.25149
209	-10.0091	-8.98528	-4.9192	-5.35343
208.8	-10.1544	-9.13288	-5.01586	-5.44536
208.6	-10.3269	-9.27864	-5.11589	-5.54494
208.4	-10.482	-9.39952	-5.19076	-5.62383
208.2	-10.6838	-9.52176	-5.29135	-5.73017
208	-10.908	-9.6636	-5.36992	-5.87076
207.8	-11.1439	-9.81648	-5.46152	-5.97685
207.6	-11.3448	-9.95112	-5.59272	-6.1137
207.4	-11.4965	-10.1006	-5.68516	-6.23652
207.2	-11.6439	-10.1629	-5.71172	-6.32993
207	-11.7886	-10.2362	-5.75603	-6.41041
206.8	-11.9766	-10.2861	-5.84268	-6.5093
206.6	-12.1759	-10.3419	-5.94528	-6.65206
206.4	-12.4119	-10.4049	-6.06955	-6.79972
206.2	-12.5675	-10.447	-6.13051	-6.92614
206	-12.6932	-10.5265	-6.23498	-7.04436
205.8	-12.7978	-10.6343	-6.34944	-7.15628
205.6	-12.9181	-10.7531	-6.4512	-7.28525
205.4	-13.0614	-10.8914	-6.56411	-7.36194
205.2	-13.2164	-10.9967	-6.65632	-7.44779
205	-13.2966	-11.0828	-6.71244	-7.53612
204.8	-13.3668	-11.1321	-6.78514	-7.59552
204.6	-13.4667	-11.2102	-6.85908	-7.73345
204.4	-13.6238	-11.3141	-6.96801	-7.83113
204.2	-13.7091	-11.3751	-7.01279	-7.88664
204	-13.8394	-11.4538	-7.04214	-7.96047
203.8	-13.9502	-11.5069	-7.10124	-8.00009
203.6	-14.0657	-11.5489	-7.18425	-8.02604
203.4	-14.1265	-11.618	-7.2587	-8.02991
203.2	-14.1662	-11.6566	-7.32227	-8.04931
203	-14.209	-11.6777	-7.34035	-8.05694
202.8	-14.3127	-11.6667	-7.35208	-8.06972
202.6	-14.3155	-11.595	-7.33218	-8.04785
202.4	-14.3396	-11.5823	-7.31514	-8.02928
202.2	-14.3959	-11.5618	-7.33614	-7.99125
202	-14.4904	-11.5441	-7.34003	-8.01122
201.8	-14.5366	-11.5714	-7.32687	-8.03901
201.6	-14.4727	-11.5361	-7.30763	-8.03799
201.4	-14.4111	-11.4336	-7.31806	-8.03214
201.2	-14.3989	-11.2966	-7.27963	-8.01465
201	-14.4744	-11.1946	-7.24095	-7.98527
200.8	-14.5327	-11.1178	-7.18289	-7.88333
200.6	-14.4946	-11.0202	-7.15217	-7.82394
200.4	-14.4057	-10.9634	-7.15386	-7.76404
200.2	-14.4039	-10.9566	-7.17388	-7.73714
200	-14.3767	-10.9526	-7.1963	-7.71971
199.8	-14.2371	-10.8569	-7.12962	-7.65536
199.6	-14.1178	-10.8083	-7.04156	-7.60512
199.4	-14.05	-10.6814	-6.99697	-7.62019
199.2	-13.9047	-10.5399	-6.89939	-7.54725
199	-13.6359	-10.3817	-6.81366	-7.45968
198.8	-13.2893	-10.1622	-6.69812	-7.40029
198.6	-12.9485	-9.86224	-6.58997	-7.3753
198.4	-12.7044	-9.47104	-6.49199	-7.36143
198.2	-12.5314	-9.22312	-6.40262	-7.33638
198	-12.3751	-9.01264	-6.29515	-7.15635
197.8	-12.1402	-8.7832	-6.22302	-7.03495
197.6	-11.9729	-8.52832	-6.16938	-6.94204
197.4	-11.7248	-8.27576	-6.11365	-6.78885
197.2	-11.4707	-7.98159	-6.00999	-6.65613
197	-11.23	-7.76142	-5.83342	-6.58637
196.8	-11.0151	-7.47344	-5.72294	-6.51801
196.6	-10.7268	-7.23062	-5.57388	-6.35884
196.4	-10.4384	-6.99558	-5.41607	-6.17214
196.2	-10.1379	-6.73454	-5.27336	-6.03332
196	-10.0046	-6.55193	-5.2434	-5.95261
195.8	-9.90515	-6.15911	-5.16509	-5.82152
195.6	-9.64137	-5.80669	-5.0443	-5.70397
195.4	-9.29916	-5.55082	-4.91421	-5.55639
195.2	-9.08237	-5.17176	-4.81084	-5.42743
195	-8.91699	-4.80114	-4.66313	-5.33338
194.8	-8.78885	-4.51938	-4.49511	-5.18723
194.6	-8.48298	-4.18066	-4.3381	-5.04572
194.4	-8.03158	-3.83552	-4.22049	-4.86762
194.2	-7.60356	-3.34474	-4.11312	-4.70786
194	-7.1812	-2.91986	-3.97131	-4.57827
193.8	-6.99948	-2.52871	-3.77849	-4.43082
193.6	-6.632	-2.15743	-3.55062	-4.2836
193.4	-6.16564	-1.70571	-3.31011	-4.06009
193.2	-5.87719	-1.40494	-3.15653	-3.93821
193	-5.66916	-1.06504	-3.1257	-3.80722
192.8	-5.53851	-0.88846	-3.06952	-3.57081
192.6	-5.15784	-0.67068	-2.93736	-3.33198
192.4	-4.7962	-0.49414	-2.82897	-3.12004
192.2	-4.50883	-0.36389	-2.72429	-2.86947
192	-4.19722	-0.02424	-2.47717	-2.5537
191.8	-3.91165	0.34929	-2.27918	-2.25523
191.6	-3.68642	0.66754	-2.08326	-2.02564
191.4	-3.42665	1.00854	-1.89009	-1.82452
191.2	-2.99147	1.11661	-1.70561	-1.68916
191	-2.91611	1.0389	-1.43066	-1.57281
190.8	-2.80042	1.16568	-1.15347	-1.58016
190.6	-2.60034	1.23258	-0.94787	-1.52304
190.4	-2.16164	1.46342	-0.80162	-1.45209
190.2	-1.7767	1.83128	-0.49664	-1.19846
190	-1.58201	1.83128	-0.49664	-1.19846
Panel F
fM_Orb2A+Q	dM_Orb2A + Q	dNM_Orb2A + Q	fNM_Orb2A + Q
15406	21
54705	25
	5.5
		64	1
		65	2
		65	3
145451	19
	37.5						fM_Orb2A + S	dM_Orb2A + S	dNM_Orb2A + S	fNM_Orb2A + S
190234	22						25406	9
172445	3							40.5
	0								63	7
		63	1						63	1
80628	50								63	2
119055	13								64	3
	6						176611	23
		64	2					33.5
		65	4				200474	19
		64	5				167940	6
		63	6				189836	50
		63	7					0
		63	8				57113	14
		63	9				110471	25
		63	9				332943	39
44124	12							0
	46.5								64	4
170227	48								64	5
	5.5								63	6
		64	1						65	7
		64	2						63	8
47335	7								63	9
	52								63	9
271947	8						76832	19
	43							37.5
211846	9						184831	49
198937	49							4.5
	0								65	1
		64	3						64	2
132369	51						19381	5
	6.5							51
81344	20						293852	1
100052	6							52
	34.5						156831	11
213191	3						271216	45
259961	17							0
	33.5								63	3
303124	43						132331	49
	9.5							8.5
		64	4				98003	20
236421	34						112832	6
	50.5							32
		64	5				224432	5.5
		64	6				265894	19
60840	26							31.5
	34.5						356942	43
267841	22							7.5
	0.5								64	4
		63	7				222495	13
		65	8					51.5
73490	33								64	5
	24.5								64	6
		65	4				84458	14
		63	9					34.5
		64	8				178894	41.5
		65	1					0.5
		64	2						63	7
242973	41.5								65	8
182119	5						44931	33
	14.5						72389	18
		63	3					9
		64	3						63	9
		65	4						64	8
		63	1						63	1
		63	2						63	2
		64	3				289381	36.5
		63	4				157942	5
		63	5				178932	4.5
		65	6					18
		65	7						64	3
		65	8						65	4
		65	9				139447	14
		65	7				62938	46
		65	2					0.5
		65	1				191932	5
		64	5				301943	39
		63	6				118831	17
		65	7					0
		64	8				214391	30
		63	9				270931	6
		63	6				314663	2
		63	1					31.5
		63	5					0
		65	9						64	5
		65	8						63	6
		65	7						65	7
		65	6						63	8
		65	5						63	9
		65	4						63	7
		65	3						63	1
		63	2				321813	44
		65	3				159512	13
		64	4					12.5
		64	2				39123	28
		64	1					29
		65	5				277234	21
		63	6				176341	26
		63	7					24.5
		64	4						63	2
		64	9						65	3
		63	8						63	4
		63	9				115132	31
		64	3					37
		63	1						64	5
		64	8						63	6
		64	7						63	7
		64	6				100677	22.5
		63	2					15.5
		63	3						63	8
		64	5						63	9
		64	4						64	6
		65	3						63	1
		64	4				169364	8
		65	5				148531	7
		65	6					43.5
		65	1						63	2
		65	2						63	3
		65	3				404456	13
		64	4				296821	9
		64	5					30.5
		64	6						64	4
		64	7						64	5
		64	8						64	6
		64	7				134133	6.5
		64	8				222356	25
		63	9					11.5
		63	2				266562	7
		64	9				243567	14
		64	10				148264	25
							73472	5
								3
									64	7
									63	8
							201436	6
								50.5
									63	9
									64	5
									65	1
									63	2
									65	3
									64	4
							177158	15
							165324	12
								30.5
									64	5
							114732	9.5
								47.5
									63	6
							91841	9
							36212	28
							1678	10.5
								0
									63	7
									64	8
									65	9
									65	4
									63	1
									63	2
							54527	43.5
								14.5
									64	3
									64	4
							143002		63	5
									65	6

## Sheet: Fig7
QBP1/+	-0.441535	0.522995	0.337263	0.136518	0.652629	-0.0151426	-0.305601	0.687678	0.750198	0.613117	-0.27657	-0.15134	0.639864	0.753137	0.703332	0.50879													0.010424	0.916419	0.805957	0.16514	-0.383626	0.541384	0.362813	0.169807	-0.185183	0.283316	-0.112962	0.514938	0.527494	0.542277
SCR/+	0.439782	0.590057	0.785972	0.586848	0.349224	0.804498	0.336287	0.47673	0.351294	0.220965	0.671794	0.630529	0.702717	0.50871	0.672025														0.0421146	0.10356	0.0214387	0.333421	0.758587	0.6886	0.620554	0.352544	0.572601	-0.0583528	-0.159791	0.546392	0.190437	0.372346	-0.296077
Elav/QBP1	0.413833	0.28399	-0.865665	-0.198128	0.271902	0.509908	0.622306	0.320874	0.460687	0.0711858	-0.604676	0.923611	0.510342	0.0486718	0.448973	0.205686	-0.0418664	0.596387	0.555391	0.200002	0.196638	-0.198128	0.482996	0.0404552	0.37066				0.148102	-0.589102	0.00356776	-0.420305	-0.0869934	0.592215	0.349854	-0.179241	-0.0216025	0.00434622	-0.445865	-0.263315	0.228154	0.278235	0.229192	-0.610769	-0.3265	0.220629	-0.271359	0.83808	0.651249
Elav/SCR	-0.0328876	0.380681	0.162189	0.458677	0.293731	0.426996	0.660296	0.907541	0.063187	0.0409762	0.467458	0.482437	0.247861	0.550668	0.437137	-0.856046	0.543215	0.202822	-0.161096	-0.041152	0.499934	0.0289595							0.465904	0.258995	-0.259116	0.549957	0.036487	0.718191	0.645096	0.450821	0.204464	0.664305	0.797861	0.487304	0.278977	0.195955	0.265054	-0.0819862	0.178938	0.207558	0.0415147	0.104167	-0.0288731
ELavQBP1/80Q	0.296736	-0.110814	0.311345	0.875946	0.992569	0.748492	0.809575	-0.0108057	-0.610933	0.381747	0.209101	0.689803	0.618016	0.857811	0.74887	0.216007	0.353914	0.481494											-1.10208	0.53507		0.482841	-0.736472	0.168337	0.726578		-0.592684	0.367485	0.598322	-0.199523	0.538828	-0.0418331		0.748372	0.411198	-0.0609964	0.510772	-0.720565	-0.476202
									5minutes																													24 hours
[truncated: 7 more columns]

## Sheet: Fig_S1
Panel A
Time (mins)	Abeta40	Albumin	Chymotrypsin	Ribonuclease A	Ovalbumin	GST	Aldolase	Elongin B	Elongin C
0	2.77767	6.64467	4.00967	1.53267	6.74267	4.03267	1.74767	3.44767	4.34467
2	2.19467	6.51567	3.81167	0.669667	5.53567	4.74967	1.54667	2.91267	3.36967
4	3.159	5.737	3.929	0.191	5.297	4.398	1.773	4.381	3.216
6	3.93067	6.63567	4.98467	1.35867	4.71167	5.48667	2.47567	5.00967	4.31367
8	4.47167	5.98767	4.45367	0.797667	4.86967	5.51567	2.39267	5.85967	4.26167
10	5.141	6.635	4.752	1.222	5.118	6.149	2.681	5.833	6.028
12	6.24333	6.12233	4.57633	0.804333	4.66533	5.81333	2.95933	5.99533	5.97033
14	6.13	5.787	4.841	1.079	5.156	6.293	2.3	5.59	5.908
16	7.10733	6.07733	4.98633	0.641333	5.20133	5.58533	3.07633	5.40833	6.26733
18	7.314	6.342	4.199	0.521	5.035	5.128	3.02	6.113	5.731
20	8.123	6.237	4.868	1.013	5.573	5.191	3.149	5.738	6.168
22	6.90533	5.46233	3.79833	0.635333	4.69233	5.41533	2.54533	5.20033	5.70733
24	7.75833	6.10033	3.93033	0.351333	4.69533	5.65633	2.94233	5.86933	5.37333
26	8.75167	6.52367	3.35367	0.756667	4.68067	4.93767	2.18067	5.78967	6.00467
28	8.33967	5.09967	4.48067	0.716667	5.10767	5.38867	2.22967	5.30967	5.29567
30	8.765	6.625	5.834	0.526	5.601	5.016	2.237	5.936	5.154
32	8.10033	6.04833	4.06933	0.693333	5.32933	4.52033	1.87933	6.14533	5.61033
34	8.335	6.269	5.098	1.047	5.691	5.605	2.222	6.272	6.032
36	8.44033	6.76233	5.17533	0.709333	5.28233	5.79033	2.52333	5.57233	5.17633
38	8.385	6.505	4.94	0.928	5.173	5.388	2.427	5.65	6.355
40	8.91433	6.06433	4.60033	0.459333	5.18533	5.31533	2.28733	5.86033	5.40033
42	9.23567	6.41867	5.22167	0.259667	5.13667	5.39267	1.94267	5.78367	5.74767
44	9.91633	6.47533	4.62633	1.10933	5.89633	5.46333	1.68433	5.82233	6.53433
46	10.0163	6.56833	4.63033	0.380333	5.77633	4.71533	2.05033	6.00133	6.01133
48	10.6813	6.32133	5.05033	1.99933	5.65333	5.29633	1.82833	5.50833	6.57733
50	10.783	6.36	5.173	1.054	5.757	4.921	2.869	6.593	6.14
52	9.76633	5.17033	4.78133	1.33533	5.50133	5.28233	1.50333	5.24133	5.96233
54	10.021	6.032	4.334	1.387	5.996	5.01	1.712	5.547	5.9
56	10.4993	6.01433	5.32433	1.23133	5.40533	5.21133	1.92233	5.92933	5.68833
58	11.652	6.611	4.907	1.005	6.144	4.927	1.613	5.412	5.922
60	11.422	6.294	4.724	0.838	5.916	4.923	2.467	6.183	6.308
62	10.8567	6.75367	5.04367	0.704667	5.45567	4.89167	1.51067	6.21067	5.82667
64	11.345	6.136	5.787	1.216	5.925	5.665	2.702	5.627	6.397
66	11.756	6.493	4.677	0.536	5.856	4.918	2.057	5.967	5.156
68	11.797	6.726	4.553	0.484	5.973	4.372	2.23	6.329	5.541
70	11.9763	6.61433	4.45433	1.17433	6.33133	5.09233	2.38333	5.53633	6.68833
71	11.772	6.184	4.598	1.465	6.233	4.806	1.749	5.392	5.738
72	11.678	6.8	5.146	1.272	5.415	5.261	2.223	6.893	6.345
74	11.887	6.614	5.407	0.993	6.172	4.818	2.509	6.25	6.319
76	13.821	6.702	6.205	1.125	7.259	6.012	2.154	6.58	6.386
78	11.9013	6.96333	4.75033	0.873333	6.43533	5.08333	2.02533	5.10433	5.84933
80	12.5547	7.00967	5.99367	0.580667	6.95567	5.33667	1.01967	5.69267	5.90767
81	12.7587	6.86067	5.19767	0.953667	6.82167	5.40867	2.24167	6.41667	5.88567
82	13.264	7.38	5.458	1.002	6.213	5.199	2.133	6.152	6.679
84	12.6997	6.26667	5.40467	0.712667	5.79167	4.83367	1.80667	5.57767	5.13967
86	12.116	6.811	4.98	0.852	6.296	5.061	2.311	6.349	5.55
88	12.8717	6.84167	5.02667	0.807667	5.92367	5.30767	2.26767	6.27467	5.84267
90	13.417	7.071	5.057	0.982	6.799	4.942	2.172	6.518	6.431
92	12.8117	6.51567	5.42467	1.08567	7.06167	5.07767	1.54967	5.80667	6.49167
94	13.4557	6.61867	5.03167	0.938667	6.06367	4.91567	1.38667	5.65967	5.23467
96	12.8047	7.60267	5.15367	0.847667	6.11767	5.47867	1.66067	5.99867	6.05767
98	13.3387	7.26367	6.50867	0.705667	6.59467	4.90167	2.23567	6.55767	6.08967
100	14.232	6.774	5.08	0.345	6.665	5.172	1.851	6.169	5.551
102	14.7583	7.00033	5.03133	1.01933	7.32033	4.30033	1.91033	6.17933	5.36633
104	14.6453	7.59933	5.78433	0.941333	6.37833	5.33933	2.27933	6.62233	5.26133
106	13.4753	7.15433	5.78333	1.24133	6.53833	4.98933	2.51433	6.63433	6.04933
108	15.0743	8.19833	5.97033	1.61633	7.57133	5.35433	2.66033	6.60833	6.71233
110	14.12	7.641	5.918	0.835	6.925	4.944	1.593	7.108	5.709
112	15.27	7.744	5.582	0.773	6.89	4.759	2.079	6.993	6.319
114	14.5753	7.26133	5.94633	0.811333	6.29933	6.37233	1.88533	6.45833	5.58933
116	15.5783	6.81333	4.87833	0.146333	6.76633	4.81333	1.86433	5.43733	5.99933
118	15.9913	6.56833	5.20333	1.31033	7.00333	5.47833	2.78133	6.03533	6.07233
120	16.03	7.295	5.756	0.807	7.275	5.774	2.412	6.315	6.861
122	16.8633	8.35833	5.36633	1.07833	6.82833	5.40333	2.38833	6.67833	5.07733
124	17.5877	7.41367	5.82667	1.35367	6.63967	4.92567	2.25467	5.79367	5.90867
126	16.932	7.339	5.189	0.416	7.141	4.74	1.923	5.942	6.011
128	17.541	7.65	4.405	0.946	6.864	5.279	2.359	6.875	6.663
130	16.644	7.302	5.763	0.793	6.933	5.331	2.397	5.942	5.257
132	17.1957	7.59067	5.63767	0.783667	7.04167	4.58867	2.60867	6.67967	6.00867
134	17.2567	7.37367	6.05767	0.778667	8.15267	5.31767	2.64267	7.09067	5.97767
136	18.3433	8.19233	5.17633	0.808333	6.95033	5.41133	2.19333	6.61333	6.00033
138	17.843	7.642	5.889	0.853	7.391	5.3	1.879	6.492	5.889
140	17.961	7.685	4.64	-0.257	7.453	4.653	1.793	5.974	6.049
142	18.0487	7.59967	5.93267	0.711667	7.15167	5.50267	2.50167	6.61367	5.17867
144	18.6067	8.01767	5.91567	0.832667	7.33967	5.63367	2.47767	6.28067	6.21767
146	20.4207	7.93167	5.87667	0.778667	7.88367	6.18867	2.28067	6.68667	5.94467
148	19.4967	7.90267	5.06167	0.400667	7.86267	4.56467	2.28767	6.46867	6.18167
150	19.55	8.614	6.348	1.053	7.522	4.999	2.643	6.583	6.076
152	19.2743	7.08533	5.74333	0.674333	7.39933	5.02333	2.04733	6.58633	5.67433
154	19.2763	7.61333	5.77533	0.277333	7.92733	4.84633	1.57933	6.73233	5.86833
156	19.659	8.776	6.557	1.232	7.411	5.571	2.422	6.809	6.515
158	20.74	8.324	5.76	1.015	7.887	5.722	2.446	6.737	6.123
160	19.3347	7.52367	5.49267	0.336667	6.99467	4.79467	2.41667	6.95167	5.26267
162	21.497	7.582	5.031	1.126	8.601	5.251	1.954	6.736	5.481
164	19.8123	7.89033	5.91733	0.712333	7.66633	5.20033	1.71733	6.58433	6.05033
166	20.6343	7.88433	5.02633	0.129333	8.49833	5.01233	2.07033	6.73933	5.77133
168	20.902	8.641	5.831	0.803	7.954	4.948	2.669	7.171	5.861
170	21.6423	8.75533	6.21733	0.802333	7.86933	5.19733	2.54433	6.33133	6.76033
172	21.597	8.459	5.852	0.865	8.346	5.36	1.874	7.038	6.333
174	22.5653	8.49033	6.08333	1.21333	8.15633	5.57533	2.39233	6.98633	6.08333
176	21.312	9.167	5.94	1.182	8.299	4.959	2.332	6.336	6.325
178	23.3027	8.66467	6.20267	1.10867	8.65967	6.45567	2.92667	7.51167	5.91867
180	23.2883	8.69533	6.20533	0.577333	8.11233	5.10033	1.55133	7.60433	6.35333
182	22.519	8.877	6.483	0.644	8.757	6.129	2.177	7.141	6.15
184	23.572	8.789	6.768	1.277	8.36	5.042	2.626	7.43	6.499
186	23.3723	8.75233	5.64733	0.707333	8.09433	5.47633	2.47433	6.54233	5.43833
188	23.7973	8.99233	6.62933	0.603333	8.25633	5.28333	2.19933	6.73233	6.04833
190	23.8063	9.64033	6.04933	1.04533	8.47433	5.59033	2.43033	7.07233	6.25833
192	23.145	9.329	6.427	0.792	8.724	5.319	1.866	7.608	6.771
194	24.1643	8.84333	5.52533	0.829333	7.95733	5.59433	1.96033	6.58133	6.29933
196	23.907	8.255	5.012	0.75	8.092	5.176	2.09	5.885	6.094
198	23.3747	8.59367	6.00967	0.369667	8.16867	5.40167	1.52867	7.03367	6.18367
200	24.2727	9.36467	6.31667	0.332667	7.89067	4.77567	2.26267	5.96367	5.26367
202	23.8153	9.32233	6.07633	0.549333	8.75033	5.16333	2.58133	7.03433	6.45333
204	24.399	9.223	6.42	0.655	8.831	6.005	1.867	6.504	6.35
Panel B
Time (mins)	RA	RA+ EGCG	RA + Rottenone	RA+ Chloroquin
0	2.6225	-2.7785	-5.3695	0.8205
2	3.782	-3.631	-5.144	1.217
4	3.7205	-4.5965	-5.1015	1.5125
6	5.077	-4.013	-4.188	2.869
8	6.0875	-5.1015	-4.8705	3.6735
10	7.4385	-4.9995	-4.2125	4.8265
12	8.059	-5.102	-4.372	5.411
14	8.627	-4.705	-4.016	6.413
16	8.043	-5.1	-4.573	5.423
18	8.594	-4.217	-4.531	6.149
20	10.7785	-3.7785	-3.8615	6.6245
22	12.4045	-4.0625	-3.6995	8.8785
24	12.005	-4.061	-3.733	8.808
26	12.789	-4.143	-3.861	8.695
28	13.4915	-3.2545	-4.3305	8.9885
30	13.948	-3.133	-4.228	10.057
32	14.5475	-3.5465	-4.5555	9.6275
34	14.7885	-3.4495	-4.8605	9.7695
36	14.7015	-2.4515	-4.8805	11.6695
38	14.253	-2.433	-5.012	11.411
40	13.519	-2.71	-5.898	10.446
42	14.8885	-2.3335	-5.9105	11.2175
44	14.992	-2.333	-6.151	11.542
46	14.351	-2.113	-5.953	11.667
48	15.3465	-2.5515	-7.0925	12.3365
50	15.908	-2.594	-6.876	12.19
52	16.0045	-2.2895	-7.0695	12.3205
54	16.0175	-2.2505	-7.0925	11.7635
56	15.8125	-2.5845	-6.9665	12.5645
58	16.495	-1.714	-6.897	12.588
60	15.2275	-2.3035	-7.4435	13.3935
62	17.4015	-2.1045	-6.6505	13.2365
64	16.605	-1.708	-6.976	13.443
66	17.033	-2.181	-7.21	13.127
68	17.4085	-1.5355	-6.7765	13.7625
70	17.5745	-1.7055	-6.7245	14.4995
71	16.554	-1.995	-6.987	12.76
72	17.3105	-2.6625	-7.3165	13.2935
74	17.874	-2.153	-6.931	13.625
76	17.8595	-1.3305	-7.0755	12.8375
78	17.978	-1.702	-6.784	14.263
80	18.2905	-2.6435	-7.3165	15.1045
81	18.473	-1.278	-6.547	15.181
82	17.296	-2.568	-7.18	13.986
84	18.3465	-1.9595	-7.0135	14.2535
86	19.2995	-1.1875	-6.3785	14.4215
88	18.31	-1.563	-6.897	14.446
90	18.1685	-1.4575	-6.9075	14.4485
92	19.0435	-1.5395	-7.0415	14.8205
94	19.5715	-2.1695	-7.1255	15.4865
96	19.0945	-1.6485	-7.1445	15.0305
98	18.719	-2.291	-7.094	14.482
100	18.245	-1.768	-6.863	14.766
102	18.644	-2.063	-7.138	14.653
104	18.76	-1.687	-6.658	13.937
106	19.6615	-1.4125	-7.3265	15.6225
108	18.9175	-1.9885	-6.9775	15.6755
110	19.248	-2.146	-7.242	16.446
112	19.4015	-1.9455	-7.3165	15.6225
114	18.3365	-1.8235	-6.8675	15.6825
116	19.884	-1.65	-6.309	15.797
118	19.6935	-1.3455	-6.7865	14.7405
120	19.4385	-1.5845	-7.0575	14.9215
122	19.6865	-1.2275	-6.9015	15.5735
124	20.2345	-2.3195	-7.3905	15.9615
126	19.484	-1.645	-7.064	15.981
128	20.034	-1.833	-7.082	15.028
130	20.856	-1.625	-6.814	16.458
132	19.019	-1.965	-6.976	15.63
134	21.4325	-1.6785	-7.0375	16.0425
136	19.61	-2.112	-7.652	16.518
138	20.007	-1.597	-6.976	16.862
140	19.641	-1.637	-7.01	15.455
142	19.837	-1.774	-7.038	16.6
144	20.0415	-1.6015	-6.8565	15.1615
146	21.1975	-1.6605	-6.9815	16.8545
Panel C
Time (mins)	Orb2A (0.5uM)	NM (0.5uM)	NM (1 uM)	NM (2 uM)	NM (5 uM)			Time (mins)	Abeta			NM			orb2A				Time (mins)	orb2A	Abeta 0.5 uM	Abeta 1uM	Abeta 2uM	Abeta 4uM
0	5.759	-4.036	-2.716	-2.275	-1.177			0	-0.136	0.187	-0.266	-1.399	-0.398	-0.919	0.097	-0.262	0.245		0	6.085	1.077	0.368	1.739	3.859
2	5.984	-2.978	-1.924	-1.242	0.149			2	-0.386	-0.175	0.911	-1.37	0.42	-0.552	0.044	1.206	2.844		2	4.845	0.323	-0.119	1.093	3.477
4	7.414	-3.309	-1.424	-0.862	1.051			4	-0.26	0.975	1.029	-0.422	0.428	-0.218	1.711	3.391	4.675		4	5.645	-0.099	1.552	2.617	6.152
6	8.983	-3.453	-1.79	-0.826	0.871			6	-0.15	0.851	0.745	-0.054	0.011	0.232	2.258	6.533	5.906		6	5.163	-0.34	3.646	3.764	5.277
8	10.127	-3.077	2.294	-0.948	0.402			8	0.172	0.995	-0.058	0.213	-0.142	-0.423	3.24	6.844	6.381		8	7.453	1.036	4.616	5.193	6.339
10	13.159	-3.567	4.053	-0.115	1.289			10	0.112	0.796	0.521	0.335	-0.103	0.998	3.745	7.355	7.068		10	10.474	1.867	6.24	6.154	6.354
12	15.071	-3.083	0.812	1.127	2.064			12	-0.457	0.528	0.855	0.319	0.492	1.004	5.153	7.81	8.2		12	14.175	1.733	5.664	6.695	6.245
14	17.036	-3.812	-0.682	0.23	2.179			14	0.059	1.043	1.214	0.456	0.673	1.418	7.655	8.484	8.912		14	16.618	2.08	7.318	8.036	7.78
16	20.54	-2.065	0.539	1.217	2.766			16	-0.018	-0.361	0.436	0.659	1.086	2.475	8.967	10.222	9.319		16	16.869	1.249	7.16	5.961	7.503
18	21.611	-2.947	0.814	1.542	2.893			18	1.871	0.49	0.828	0.446	0.545	0.809	10.565	10.616	9.732		18	18.57	2.02	6.02	6.001	7.44
20	22.592	-2.214	0.876	1.838	3.271			20	3.209	1.334	1.166	1.083	0.803	0.096	12.346	12.106	9.942		20	19.314	2.271	6.889	7.349	6.029
22	25.307	-2.056	1.087	2.086	2.925			22	3.652	3.123	2.615	1.403	1.058	1.399	13.259	13.368	11.616		22	20.535	3.453	7.565	7.315	7.566
24	24.594	-2.605	0.907	1.786	3.205			24	3.975	3.794	2.943	1.365	1.233	1.069	13.441	15.269	11.485		24	23.057	4.929	9.427	8.439	8.033
26	28.319	-1.588	1.27	1.722	4.348			26	5.248	3.814	4.016	1.605	0.765	1.194	12.155	15.459	13.864		26	23.787	5.632	7.942	7.878	9.914
28	28.059	-2.449	1.672	1.838	3.252			28	4.181	5.133	3.647	1.894	1.251	0.331	14.599	16.566	13.241		28	21.419	5.495	7.738	7.651	8.513
30	27.732	-2.7	1.434	1.374	4.102			30	5.825	4.592	4.937	2.273	1.807	1.64	14.947	17.2	14.254		30	21.24	4.968	7.514	7.056	7.873
32	29.199	-2.813	0.892	1.795	3.181			32	5.158	5.577	5.359	2.059	1.08	1.458	14.365	16.482	15.454		32	23.055	4.724	7.394	7.18	9.529
34	29.645	-2.47	1.357	1.414	3.254			34	5.665	6.251	5.223	1.719	1.998	1.632	14.593	18.181	17.379		34	24.229	5.183	6.655	7.376	8.862
36	30.606	-1.517	8.844	2.897	3.976			36	6.022	5.408	5.423	1.004	0.953	1.023	15.164	16.379	16.824		36	23.734	5.34	7.192	8.279	9.62
38	31.723	-1.687	2.52	3.069	4.2			38	6.995	6.047	6.379	1.654	1.25	1.15	15.824	17.006	16.505		38	24.166	4.165	7.361	7.236	8.63
40	32.615	-1.286	1.781	2.734	4.773			40	6.389	6.052	6.113	1.84	0.911	1.227	14.621	16.193	17.62		40	25.169	5.883	7.32	8.981	9.339
42	32.223	-0.699	2.247	3.584	4.932			42	6.5	7.345	5.942	1.642	2.566	0.318	15.246	17.573	16.148		42	25.99	6.235	8.191	8.227	10.867
44	30.22	-2.062	1.479	2.921	4.445			44	5.916	7.317	6.774	1.132	1.103	0.362	14.531	17.387	16.768		44	25.336	5.352	7.649	7.879	10.421
46	32.027	-1.502	2.485	2.997	4.268			46	6.634	7.185	6.9	1.521	1.487	0.958	16.268	17.362	17.798		46	25.045	5.71	7.145	7.089	11.436
48	31.773	-1.743	1.87	3.064	4.025			48	7.445	8.579	7.576	2.296	2.265	1.274	16.853	18.43	18.128		48	25.626	7.158	8.732	8.129	12.807
50	33.425	-0.149	3.03	4.295	5.485			50	6.791	7.728	7.286	1.116	1.705	0.886	17.135	18.712	17.85		50	27.284	4.876	7.838	7.819	12.044
52	30.929	-2.09	1.1	2	3.915			52	6.592	7.433	7.716	1.503	2.481	1.12	17.401	18.306	17.336		52	27.575	6.789	8.341	9.352	13.069
54	32.326	-1.679	1.273	1.968	4.627			54	8.384	7.004	7.722	1.65	1.463	1.184	16.557	18.18	19.197		54	28.065	5.547	7.593	8.491	10.7
56	34.21	-1.438	2.027	2.556	4.122			56	7.62	7.377	7.824	0.888	1.906	1.263	17.654	18.51	17.726		56	26.061	5.701	7.398	8.174	9.258
58	34.134	-2.542	1.096	2.721	4.156			58	7.346	7.091	7.304	0.908	1.151	1.222	16.883	16.785	18.25		58	28.031	6.85	9.567	9.852	11.609
60	33.39	-2.157	2.332	2.468	3.737			60	7.344	8.486	7.992	0.482	2.028	1.276	16.632	19.126	17.801		60	28.684	6.509	9.192	9.303	11.732
62	34.925	-1.672	1.693	3.359	4.724			62	7.762	7.484	9.017	1.3	1.497	1.731	17.812	19.477	18.499		62	30.051	7.571	11.253	10.625	11.536
64	33.216	-1.775	2.687	3.418	5.16			64	8.4	8.517	8.441	1.401	2.042	1.039	18.503	20.192	19.497		64	29.103	7.276	8.606	9.955	12.241
66	34.332	-0.922	2.092	3.34	4.368			66	7.299	8.864	8.625	0.846	1.49	0.952	17.87	20.105	19.551		66	29.779	8.245	10.101	10.305	12.722
68	34.165	-1.68	2.574	3.572	5.236			68	8.374	8.673	9.121	1.61	1.458	1.483	18.036	19.428	18.99		68	26.915	6.66	8.583	9.705	10.892
70	32.983	-2.43	1.638	2.181	3.943			70	7.602	8.744	8.941	0.427	1.358	0.625	19.048	20.355	19.962		70	29.205	8.098	9.193	9.901	11.292
72	33.962	-1.923	1.689	2.839	4.853			72	7.25	8.88	9.656	0.965	1.455	0.991	17.441	19.023	20.275		71	30.161	7.721	10.358	10.085	12.552
74	33.623	-1.502	2.59	3.215	4.486			74	8.932	8.858	9.336	1.801	1.552	1.382	18.417	20.324	19.669		72	28.74	8.161	9.991	11.235	13.504
76	35.737	-1.445	1.94	2.857	4.655			76	7.234	8.899	7.979	1.263	1.907	0.755	18.141	20.939	18.886		74	29.229	8.338	10.368	11.257	12.939
78	36.075	-2.002	1.623	4.207	4.538			78	9.127	9.346	9.758	1.074	1.771	1.718	18.918	20.465	20.615		76	28.84	8.761	9.809	9.98	14.525
80	35.201	-2.007	1.962	2.768	5.508			80	10.129	8.837	8.51	1.255	1.8	-0.262	19.334	20.116	18.746		78	28.021	7.765	10.312	9.348	12.187
82	35.038	-1.8	1.881	3.157	5.354			82	9.365	9.258	10.482	0.97	1.629	1.823	17.478	20.359	20.544		80	30.566	7.343	10.574	9.432	13.296
84	35.785	-1.857	2.344	3.146	4.864			84	10.803	10.174	9.012	1.068	1.769	1.29	18.451	20.142	20.306		81	31.077	9.55	11.489	11.557	14.337
86	35.341	-1.487	2.821	3.417	5.714			86	10.467	9.701	9.181	1.769	1.92	1.237	19.552	20.693	20.326		82	27.851	6.763	9.905	10.19	12.748
88	35.197	-1.896	2.509	2.908	4.299			88	9.602	10.13	10.363	1.7	2.46	1.798	19.325	21.205	20.879		84	28.01	6.809	10.197	8.544	11.638
90	35.297	-2.03	1.563	2.963	5.012			90	9.686	9.784	10.632	0.913	2.676	1.346	19.221	21.71	20.564		86	30.058	6.404	9.912	8.744	11.996
92	34.669	-2.299	1.805	3.216	5.666			92	10.875	9.303	11.256	1.786	2.355	0.853	18.979	20.774	20.373		88	31.116	8.566	11.709	10.767	13.663
94	36.2	-1.369	1.685	2.454	5.012			94	10.477	11.093	10.804	1.354	2.556	0.874	19.732	22.423	20.523		90	30.064	7.258	11.602	11.532	13.514
96	36.414	-2.234	2.132	2.987	4.592			96	8.651	11.448	11.077	0.961	2.703	1.827	19.999	22.124	21.626		92	28.986	7.114	10.164	10.457	13.522
98	36.385	-2.197	2.673	3.548	5.628			98	11.474	11.517	10.267	1.181	2.294	1.529	20.743	22.287	22.413		94	30.994	8.97	12.281	12.501	13.139
100	36.842	-1.95	2.144	3.735	5.542			100	11.317	11.317	11.849	2.199	2.648	1.623	20.421	23.566	21.982		96	32.16	8.734	11.481	13.13	14.013
102	35.259	-2.086	2.849	2.896	4.029			102	11.407	10.644	9.79	0.956	2.364	0.707	19.829	22.997	21.655		98	31.099	8.64	12.184	12.162	14.223
104	36.542	-2.163	1.716	3.755	5.088			104	12.223	11.705	13.383	1.507	2.505	1.867	21.176	22.715	22.263		100	29.585	8.285	10.464	12.399	13.667
106	37.131	-1.771	3.704	4.016	5.519			106	9.874	11.365	10.998	1.178	1.852	1.49	19.377	21.94	20.487		102	30.228	8.08	10.72	12.987	15.908
108	37.56	-1.744	2.348	4.002	5.143			108	11.618	11.144	12.811	1.899	2.478	1.712	19.967	22.791	21.174		104	33.67	9.315	11.923	13.946	17.823
110	37.98	-1.848	2.149	3.343	5.149			110	11.486	11.104	12.598	1.322	2.276	1.158	20.811	23.243	21.995		106	31.793	9.531	11.039	14.087	19.259
112	35.105	-2.688	1.312	2.931	4.201			112	12.074	11.18	10.219	0.872	1.343	1.247	20.085	22.859	21.4		108	30.944	8.923	10.467	13.814	18.261
114	36.962	-1.709	2.495	3.866	5.836			114	13.642	11.481	15.709	1.376	1.793	0.95	20.308	22.075	20.76		110	31.547	8.903	11.876	13.504	19.191
116	35.842	-1.824	2.298	3.142	5.366			116	11.57	12.065	10.75	0.886	1.788	0.622	20.362	23.08	21.976		112	34.591	9.512	12.004	16.146	22.291
118	37.913	-1.782	1.938	3.639	5.249			118	13.009	11.627	12.4	1.888	2.097	1.206	20.935	23.176	23.415		114	34.04	10.596	12.232	16.537	21.679
120	37.417	-1.435	2.159	3.61	4.973			120	13.448	10.698	17.474	1.118	1.315	1.536	19.913	22.42	21.888		116	34.554	11.122	12.459	17.697	22.256
122	37.244	-1.825	2.087	3.586	5.458			122	13.097	12.191	9.943	1.643	1.855	1.471	20.756	23.276	21.864		118	34.652	10.942	12.141	19.007	21.716
124	37.262	-2.379	2.793	3.963	6.359			124	13.559	13.175	17.456	0.862	1.842	0.78	20.357	23.113	21.622		120	32.776	11.003	11.328	22.076	20.133
126	37.834	-2.795	1.42	3.476	5.161			126	13.291	12.92	15.551	1.136	2.081	1.275	21.466	22.85	22.689		122	31.425	10.289	10.896	22.406	18.428
128	38.826	-1.541	2.418	4.013	6.374			128	14.443	11.903	13.355	1.596	2.378	2.024	21.198	23.145	22.205		124	31.361	9.859	12.004	23.508	17.344
130	38.178	-2.47	1.719	3.553	5.831			130	13.153	14.571	18.68	1.065	2.536	1.13	20.731	24.199	22.891		126	34.062	11.364	12.463	23.955	20.309
132	37.867	-2.22	2.441	4.231	5.852			132	15.635	12.885	11.969	1.193	1.982	1.906	20.821	23.903	23.085		128	33.385	12.651	13.253	23.888	19.992
134	39.737	-2.686	1.647	3.454	5.398			134	13.559	14.212	18.928	1.39	1.817	2.062	21.723	23.168	22.907		130	32.972	10.824	12.534	21.731	20.109
136	39.654	-2.047	2.04	3.524	6.077			136	15.622	13.525	16.188	1.457	1.21	1.895	22.422	23.356	24.3		132	30.999	10.615	12.295	22.965	21.065
138	39.748	-1.283	2.795	4.142	6.449			138	13.077	13.318	18.869	1.726	1.794	2.163	22.387	23.405	23.109		134	32.561	10.616	12.388	24.348	24.319
140	38.387	-1.547	2.699	3.778	6.72			140	13.274	13.127	18.434	0.898	2.104	1.331	21.013	23.816	23.611		136	33.604	11.364	12.097	25.187	23.782
142	39.845	-2.073	1.963	3.081	5.883			142	13.379	13.896	12.811	1.173	2.927	1.277	21.062	23.327	23.353		138	33.942	12.604	12.533	25.315	25.46
144	37.839	-1.299	2.778	3.607	5.743			144	14.111	14.046	22.464	0.914	2.67	2.283	20.88	24.555	23.123		140	32.138	11.327	12.886	24.375	24.281
146	38.464	-2.003	2.162	2.259	5.848			146	15.985	13.679	13.315	1.89	2.652	1.288	21.956	24.067	24.106		142	31.409	11.176	10.788	21.493	23.181
148	38.171	-2.192	1.219	3.524	5.467			148	15.13	13.801	21.703	1.635	2.46	1.382	22.582	23.47	23.704		144	33.698	13.334	11.893	23.714	26.124
150	38.107	-1.475	1.444	2.701	5.446			150	18.458	15.806	14.563	1.73	1.808	2.039	22.894	25.206	25.428		146	34.426	12.925	12.843	20.947	24.874
152	37.676	-2.429	2.326	3.37	5.381			152	16.173	15.493	21.216	1.146	2.049	1.633	21.982	23.801	24.151		148	33.02	10.648	13.112	19.8	25.864
154	38.571	-1.975	2.039	3.614	5.845			154	18.355	15.024	14.392	0.625	1.809	1.02	22.059	23.875	24.819		150	32.288	11.28	11.154	20.828	24.772
156	37.355	-2.242	2.18	3.25	5.213			156	17.179	13.737	21.763	1.373	1.491	1.467	22.706	24.922	23.498		152	32.166	12.779	11.678	22.806	29.571
158	39.145	-1.103	3.267	4.683	6.518			158	18.133	14.725	16.422	1.333	2.437	1.997	22.371	25.155	24.698		154	33.358	10.726	11.772	25.385	31.661
160	39.845	-1.481	2.752	3.011	7.271			160	16.603	15.553	22.382	0.67	2.283	0.794	22.256	25.003	24.16		156	34.577	12.921	12.178	28.306	35.029
162	37.435	-2.569	1.917	2.463	5.249			162	17.109	15.427	14.782	2.088	2.057	1.46	22.517	24.35	23.965		158	30.178	10.881	11.511	26.753	29.902
164	37.922	-1.997	1.529	3.817	6.12			164	16.89	15.671	23.166	1.478	2.908	1.181	22.859	25.05	23.617		160	31.149	11.306	11.256	27.163	31.86
166	38.672	-2.247	2.818	3.735	6.704			166	19.628	15.94	16.482	1.449	2.519	0.822	22.696	24.526	24.362		162	33.775	13.563	11.994	29.346	31.833
168	39.328	-1.362	2.903	3.792	6.506			168	16.834	16.054	23.539	1.418	2.967	1.597	23.133	24.101	23.837		164	33.739	13.741	13.741	28.434	32.236
170	39.095	-2.304	2.566	3.883	6.537			170	18.908	18.677	16.651	1.665	2.283	1.896	22.868	25.138	23.373		166	34.296	12.641	12.649	30.145	34.754
172	39.191	-0.903	3.179	3.933	7.032			172	17.316	14.89	22.449	0.842	2.148	1.522	22.068	23.621	23.587		168	33.874	12.803	11.697	29.112	35.825
174	38.761	-1.44	1.671	3.701	6.704			174	17.715	14.681	19.599	1.381	1.709	1.645	24.202	25.488	25.606		170	31.327	11.881	10.565	28.21	37.223
176	38.739	-2.373	2.268	3.357	6.228			176	17.727	14.668	18.223	0.308	1.856	1.199	21.849	24.305	23.821		172	32.533	13.385	12.869	28.902	41.262
178	38.87	-1.004	3.119	4.985	7.012			178	20.328	13.623	20.731	1.733	1.981	1.555	24.234	25.341	24.183		174	31.78	11.666	9.497	27.907	37.783
180	39.608	-1.301	2.125	3.528	6.232			180	17.537	12.173	16.463	1.097	2.102	1.904	22.908	24.677	23.887		176	35.941	13.624	14.063	31.024	44.164
								182	20.313	15.383	24.902	1.835	2.398	1.185	23.443	26.155	25.426		178	33.514	12.054	11.696	29.348	39.207
								184	18.276	15.65	20.533	0.939	1.287	1.796	24.253	24.945	25.095		180	32.673	13.624	14.113	29.231	37.826
								186	21.256	11.796	19.357	1.428	1.629	1.84	23.336	24.908	25.23		182	33.243	13.602	12.486	28.246	39.782
								188	18.244	14.658	21.008	0.989	2.659	1.59	23.369	25.662	24.195		184	37.177	14.276	14.288	31.397	40.96
								190	20.082	18.279	17.112	1.84	2.41	2.065	21.829	25.402	24.773		186	35.688	14.243	12.64	32.518	41.035
								192	18.41	19.223	23.475	2.471	1.572	2.209	22.823	24.55	24.11		188	38.222	15.136	14.591	33.16	43.412
								194	23.394	20.433	17.507	2.626	1.417	1.796	23.662	25.18	26.472		190	36.045	14.04	12.997	32.022	48.072
								196	18.797	15.798	25.007	2.422	2.655	2.551	22.671	25.794	24.678		192	37.039	13.78	12.999	31.451	49.45
								198	20.266	19.365	18.302	1.08	1.908	1.37	22.275	25.707	25.229		194	34.94	14.107	13.794	30.039	46.36
								200	20.155	21.346	15.889	2.415	2.385	1.877	23.153	26.352	25.495		196	35.191	14.502	12.24	31.561	47.393
								202	17.712	18.728	26.536	2.148	1.732	2.139	24.163	26.111	25.591		198	37.168	14.227	13.603	33.277	46.058
								204	23.348	20.118	17.596	1.603	2.055	1.452	23.831	26.526	24.648		200	35.092	14.326	14.749	31.926	42.82
								206	20.22	21.16	20.102	2.364	1.598	1.89	23.861	24.329	25.689		202	33.824	12.578	13.465	30.302	39.484
								208	22.716	21.321	20.313	1.875	1.823	1.526	24.553	26.158	26.075		204	33.878	13.855	13.544	31.231	42.508
								210	22.036	23.875	20.675	1.948	1.364	1.7	24.702	26.442	26.17		206	37.212	14.509	14.278	32.752	48.659
																			208	36.604	14.447	14.554	33.569	52.68
																			210	35.07	12.968	12.679	32.241	49.368

## Sheet: Fig_S4
Panel A
hours	Orb2A F5Y	Orb2A
0	0.003	0.001
12	0.007	0.008
24	0.011	0.015
36	0.013	0.021
48	0.014	0.024
60	0.012	0.033
72	0.013	0.031
Panel B
	Orb2APLD_0h	Orb2A_PLD_6h	Orb2APLD_F5Y_0h	Orb2APLD_F5Y_6h
260	0.13923	-0.01111	0.17867	0.22485
259.8	0.1409	-0.00716	0.1811	0.22391
259.6	0.13309	-0.01176	0.17481	0.21657
259.4	0.09686	-0.0144	0.16081	0.20022
259.2	0.08843	0.00404	0.16045	0.20768
259	0.09214	0.02642	0.1603	0.20884
258.8	0.08289	0.03143	0.14753	0.1911
258.6	0.0936	0.01935	0.1385	0.17065
258.4	0.09358	0.00063739	0.12358	0.16448
258.2	0.09719	-0.00132	0.12099	0.15753
258	0.10165	0.000378127	0.12594	0.16229
257.8	0.12117	0.0154	0.10994	0.16271
257.6	0.12665	0.0227	0.09433	0.15221
257.4	0.10417	0.01868	0.08333	0.13318
257.2	0.12278	0.02436	0.0966	0.15453
257	0.13368	0.02945	0.10793	0.16202
256.8	0.1315	0.0343	0.10594	0.16248
256.6	0.1034	0.02109	0.10445	0.14205
256.4	0.09043	0.03095	0.11959	0.15151
256.2	0.10891	0.04567	0.14721	0.18083
256	0.15166	0.05676	0.16852	0.20322
255.8	0.17333	0.0645	0.17419	0.21421
255.6	0.16941	0.06676	0.17276	0.21514
255.4	0.16893	0.07522	0.171	0.22296
255.2	0.17279	0.09104	0.18934	0.20326
255	0.19194	0.10338	0.20655	0.19255
254.8	0.20457	0.10374	0.21051	0.19046
254.6	0.20277	0.10888	0.20573	0.19053
254.4	0.19626	0.11103	0.18525	0.18337
254.2	0.22649	0.13218	0.18791	0.1999
254	0.24092	0.14577	0.18416	0.18713
253.8	0.25588	0.15666	0.18755	0.19748
253.6	0.25528	0.16104	0.18074	0.20663
253.4	0.24935	0.15135	0.17173	0.20948
253.2	0.22304	0.1329	0.15181	0.19488
253	0.21496	0.13048	0.1629	0.20059
252.8	0.20512	0.11176	0.15499	0.19147
252.6	0.19379	0.08975	0.14149	0.17706
252.4	0.16352	0.068	0.1132	0.17031
252.2	0.14588	0.05316	0.09135	0.15873
252	0.12187	0.05881	0.09011	0.14963
251.8	0.13141	0.08731	0.10443	0.15197
251.6	0.12736	0.09192	0.11857	0.1605
251.4	0.10854	0.08671	0.12515	0.16125
251.2	0.08222	0.07597	0.14033	0.1555
251	0.08572	0.06728	0.16796	0.16047
250.8	0.11451	0.07274	0.192	0.18208
250.6	0.14008	0.08443	0.1865	0.17973
250.4	0.15712	0.08997	0.17768	0.17955
250.2	0.14674	0.08946	0.16979	0.19106
250	0.18618	0.10855	0.18268	0.20508
249.8	0.21719	0.11815	0.1784	0.21424
249.6	0.21019	0.11642	0.16456	0.18501
249.4	0.172	0.10107	0.15867	0.16081
249.2	0.14194	0.08499	0.1392	0.13484
249	0.11486	0.08358	0.13207	0.13195
248.8	0.0765	0.06608	0.09843	0.08918
248.6	0.02866	0.04074	0.05664	0.05216
248.4	0.01645	0.03505	0.03479	0.06534
248.2	-0.0181	0.02052	0.00364	0.04778
248	-0.06114	0.00962	-0.02377	0.03584
247.8	-0.082	-0.00407	-0.03788	0.05525
247.6	-0.12107	-0.02736	-0.06385	0.04159
247.4	-0.14105	-0.02919	-0.07442	0.03707
247.2	-0.16224	-0.02379	-0.07008	0.03802
247	-0.18959	-0.03487	-0.07949	0.03791
246.8	-0.20713	-0.0452	-0.09238	0.03735
246.6	-0.21542	-0.05056	-0.07705	0.04191
246.4	-0.20653	-0.05335	-0.07798	0.04621
246.2	-0.17416	-0.03708	-0.05715	0.06525
246	-0.17659	-0.02886	-0.03469	0.07014
245.8	-0.15865	-0.02159	-0.03109	0.05715
245.6	-0.14766	-0.01838	-0.01938	0.06037
245.4	-0.16073	-0.03719	-0.03121	0.03939
245.2	-0.16866	-0.0543	-0.04921	0.0329
245	-0.17964	-0.0737	-0.08242	-0.01282
244.8	-0.19289	-0.08472	-0.11457	-0.05284
244.6	-0.20411	-0.09629	-0.14616	-0.07932
244.4	-0.24263	-0.09914	-0.17597	-0.09786
244.2	-0.29165	-0.10885	-0.21128	-0.12373
244	-0.32998	-0.12465	-0.22363	-0.12659
243.8	-0.38115	-0.14231	-0.24331	-0.12993
243.6	-0.39277	-0.15146	-0.27015	-0.13432
243.4	-0.42495	-0.1624	-0.31235	-0.13833
243.2	-0.49101	-0.18828	-0.35938	-0.17248
243	-0.53799	-0.21729	-0.38023	-0.19056
242.8	-0.56758	-0.23288	-0.42764	-0.22234
242.6	-0.59531	-0.24389	-0.45256	-0.25786
242.4	-0.64677	-0.27793	-0.48016	-0.29643
242.2	-0.66824	-0.29783	-0.48838	-0.31692
242	-0.67488	-0.3028	-0.48714	-0.33894
241.8	-0.71483	-0.31976	-0.50483	-0.37684
241.6	-0.71995	-0.3311	-0.51357	-0.39687
241.4	-0.71501	-0.34793	-0.50491	-0.41102
241.2	-0.73963	-0.35066	-0.52407	-0.43141
241	-0.76624	-0.35543	-0.56347	-0.47095
240.8	-0.80266	-0.36312	-0.59834	-0.51017
240.6	-0.83595	-0.37512	-0.63791	-0.55104
240.4	-0.87072	-0.38617	-0.66013	-0.59696
240.2	-0.88296	-0.40195	-0.66583	-0.63639
240	-0.89128	-0.40323	-0.69221	-0.65151
239.8	-0.92277	-0.41867	-0.72633	-0.68297
239.6	-0.98442	-0.44454	-0.78315	-0.73546
239.4	-1.03461	-0.47469	-0.83684	-0.76623
239.2	-1.10058	-0.49797	-0.88817	-0.79913
239	-1.17257	-0.52425	-0.92159	-0.81441
238.8	-1.2211	-0.55828	-0.96916	-0.83057
238.6	-1.273	-0.59982	-1.02993	-0.87961
238.4	-1.31731	-0.62688	-1.07469	-0.90556
238.2	-1.37015	-0.64234	-1.12246	-0.92245
238	-1.42541	-0.65571	-1.18557	-0.95365
237.8	-1.47181	-0.67483	-1.22106	-0.96441
237.6	-1.47566	-0.69087	-1.24601	-0.95867
237.4	-1.49703	-0.70431	-1.28279	-0.97658
237.2	-1.53667	-0.72663	-1.33654	-1.01278
237	-1.57279	-0.76301	-1.37554	-1.05973
236.8	-1.60297	-0.78735	-1.40497	-1.10538
236.6	-1.61474	-0.80807	-1.41759	-1.12277
236.4	-1.66121	-0.83427	-1.48112	-1.15674
236.2	-1.69887	-0.86795	-1.54348	-1.17889
236	-1.75019	-0.90552	-1.605	-1.20181
235.8	-1.77557	-0.93973	-1.65842	-1.24575
235.6	-1.81894	-0.97091	-1.70729	-1.29376
235.4	-1.85003	-0.9871	-1.72899	-1.3003
235.2	-1.88581	-1.02174	-1.77527	-1.30677
235	-1.94618	-1.05124	-1.81062	-1.34577
234.8	-2.01261	-1.04284	-1.84148	-1.37868
234.6	-2.03951	-1.05818	-1.89119	-1.42352
234.4	-2.0807	-1.09312	-1.93199	-1.46854
234.2	-2.136	-1.11411	-1.96793	-1.4865
234	-2.22029	-1.14806	-2.01539	-1.51233
233.8	-2.24951	-1.16721	-2.05633	-1.528
233.6	-2.28447	-1.18066	-2.09675	-1.53953
233.4	-2.36232	-1.21186	-2.16813	-1.59502
233.2	-2.42695	-1.25447	-2.25296	-1.64994
233	-2.50843	-1.29595	-2.32698	-1.71121
232.8	-2.578	-1.32556	-2.39651	-1.7625
232.6	-2.62917	-1.35211	-2.45011	-1.80766
232.4	-2.67892	-1.3857	-2.52447	-1.84055
232.2	-2.72855	-1.40992	-2.57676	-1.86908
232	-2.78331	-1.4326	-2.62165	-1.87004
231.8	-2.80663	-1.46003	-2.66197	-1.88446
231.6	-2.851	-1.49356	-2.70599	-1.91202
231.4	-2.83704	-1.518	-2.73305	-1.91377
231.2	-2.84626	-1.53341	-2.76328	-1.96639
231	-2.89	-1.56254	-2.8341	-2.04798
230.8	-2.93477	-1.58804	-2.88476	-2.10002
230.6	-2.95582	-1.60475	-2.90124	-2.11299
230.4	-2.99084	-1.62393	-2.93032	-2.13956
230.2	-3.09095	-1.66711	-2.99662	-2.19262
230	-3.18247	-1.70281	-3.0598	-2.25345
229.8	-3.24212	-1.72206	-3.07907	-2.29023
229.6	-3.30045	-1.74755	-3.09534	-2.31278
229.4	-3.34738	-1.76601	-3.14217	-2.37418
229.2	-3.40491	-1.7942	-3.20918	-2.42046
229	-3.47798	-1.8167	-3.27353	-2.46517
228.8	-3.54441	-1.85215	-3.36705	-2.50911
228.6	-3.63128	-1.88642	-3.45897	-2.57993
228.4	-3.67199	-1.89854	-3.52158	-2.60545
228.2	-3.714	-1.94546	-3.60255	-2.66269
228	-3.79298	-1.97708	-3.68841	-2.70241
227.8	-3.85351	-1.98948	-3.74052	-2.72145
227.6	-3.90674	-2.00972	-3.79792	-2.73785
227.4	-3.90638	-2.03111	-3.84146	-2.74709
227.2	-3.92986	-2.05977	-3.88326	-2.74956
227	-3.9907	-2.09287	-3.96794	-2.7923
226.8	-4.00076	-2.1095	-4.03304	-2.81529
226.6	-3.98156	-2.107	-4.07955	-2.83438
226.4	-3.96874	-2.0868	-4.11221	-2.82593
226.2	-3.93244	-2.0703	-4.14371	-2.81329
226	-3.92304	-2.07601	-4.21656	-2.83292
225.8	-3.97054	-2.09213	-4.2705	-2.8538
225.6	-3.99921	-2.11144	-4.31813	-2.89272
225.4	-4.03392	-2.13916	-4.35997	-2.96175
225.2	-4.06965	-2.15035	-4.41072	-3.01864
225	-4.10069	-2.17664	-4.46756	-3.0536
224.8	-4.11461	-2.16764	-4.5022	-3.06972
224.6	-4.13987	-2.16543	-4.54737	-3.07711
224.4	-4.14344	-2.17146	-4.54907	-3.01788
224.2	-4.15408	-2.19242	-4.56938	-3.02323
224	-4.19982	-2.21828	-4.64343	-3.07106
223.8	-4.26238	-2.22669	-4.72667	-3.12257
223.6	-4.2769	-2.21554	-4.75884	-3.13198
223.4	-4.29946	-2.19736	-4.80029	-3.13972
223.2	-4.31245	-2.19132	-4.88173	-3.19795
223	-4.32214	-2.20099	-4.96871	-3.29992
222.8	-4.36682	-2.20152	-5.03344	-3.31785
222.6	-4.42049	-2.19365	-5.06926	-3.30198
222.4	-4.44626	-2.18994	-5.10869	-3.32054
222.2	-4.43837	-2.18954	-5.14867	-3.32021
222	-4.43649	-2.18995	-5.18077	-3.30706
221.8	-4.45035	-2.19811	-5.22902	-3.33182
221.6	-4.45952	-2.20469	-5.29222	-3.33899
221.4	-4.46209	-2.24338	-5.33898	-3.34513
221.2	-4.46746	-2.27893	-5.36901	-3.36818
221	-4.4534	-2.2993	-5.38731	-3.41464
220.8	-4.45912	-2.30567	-5.42006	-3.4528
220.6	-4.49443	-2.31201	-5.44884	-3.49969
220.4	-4.50287	-2.32417	-5.4759	-3.52609
220.2	-4.52922	-2.32806	-5.49245	-3.55216
220	-4.62045	-2.34886	-5.52483	-3.58541
219.8	-4.70008	-2.39271	-5.56299	-3.62136
219.6	-4.77827	-2.42551	-5.61968	-3.67042
219.4	-4.86418	-2.43872	-5.62469	-3.69494
219.2	-4.89443	-2.45442	-5.63927	-3.74376
219	-4.92047	-2.48594	-5.67749	-3.80202
218.8	-4.91243	-2.49999	-5.74268	-3.81065
218.6	-4.91292	-2.50316	-5.79106	-3.80112
218.4	-4.94621	-2.51319	-5.787	-3.76437
218.2	-4.97324	-2.54322	-5.78985	-3.80426
218	-5.02919	-2.57635	-5.82552	-3.84559
217.8	-5.15322	-2.61176	-5.92093	-3.93034
217.6	-5.2355	-2.62834	-6.00606	-4.00938
217.4	-5.2835	-2.64214	-6.05905	-4.01528
217.2	-5.30933	-2.65823	-6.08395	-4.02911
217	-5.35068	-2.69856	-6.14954	-4.06914
216.8	-5.38791	-2.76678	-6.20857	-4.10795
216.6	-5.42679	-2.80755	-6.24606	-4.11142
216.4	-5.47899	-2.84297	-6.29208	-4.09937
216.2	-5.50056	-2.90412	-6.36206	-4.12948
216	-5.44064	-2.93352	-6.42614	-4.17631
215.8	-5.45465	-2.95747	-6.49842	-4.22051
215.6	-5.50593	-2.97132	-6.55289	-4.25786
215.4	-5.58401	-2.99636	-6.63037	-4.36498
215.2	-5.66014	-3.01031	-6.6969	-4.4465
215	-5.72978	-3.0557	-6.75003	-4.51442
214.8	-5.77915	-3.08111	-6.80127	-4.59839
214.6	-5.83958	-3.09809	-6.86436	-4.66993
214.4	-5.94487	-3.13428	-6.97411	-4.76954
214.2	-6.02806	-3.16337	-7.05866	-4.81379
214	-6.11817	-3.23872	-7.1727	-4.89164
213.8	-6.24142	-3.35021	-7.31964	-4.9972
213.6	-6.40897	-3.44976	-7.45865	-5.1081
213.4	-6.49835	-3.50438	-7.56844	-5.18491
213.2	-6.56816	-3.54889	-7.65912	-5.27935
213	-6.6563	-3.60217	-7.77197	-5.3652
212.8	-6.73889	-3.66544	-7.93372	-5.44441
212.6	-6.84826	-3.71344	-8.09972	-5.53987
212.4	-6.92834	-3.73713	-8.21547	-5.60638
212.2	-7.10325	-3.77888	-8.31375	-5.70027
212	-7.31278	-3.83976	-8.45144	-5.87233
211.8	-7.50801	-3.90025	-8.67211	-6.07331
211.6	-7.6911	-3.96197	-8.88396	-6.23664
211.4	-7.86643	-4.04346	-9.04711	-6.40244
211.2	-7.9953	-4.09896	-9.15044	-6.51807
211	-8.14355	-4.15338	-9.27709	-6.6496
210.8	-8.36169	-4.24319	-9.42928	-6.84946
210.6	-8.54021	-4.34991	-9.58979	-7.04692
210.4	-8.703	-4.42355	-9.719	-7.16522
210.2	-8.86304	-4.47566	-9.84556	-7.28819
210	-9.05142	-4.55569	-9.96974	-7.42731
209.8	-9.22943	-4.63187	-10.0852	-7.55462
209.6	-9.40592	-4.66789	-10.1826	-7.65507
209.4	-9.63204	-4.72194	-10.2989	-7.79361
209.2	-9.82914	-4.80087	-10.411	-7.98471
209	-10.0091	-4.9192	-10.5517	-8.17776
208.8	-10.1544	-5.01586	-10.6199	-8.34057
208.6	-10.3269	-5.11589	-10.744	-8.49261
208.4	-10.482	-5.19076	-10.891	-8.69461
208.2	-10.6838	-5.29135	-11.0295	-8.8556
208	-10.908	-5.36992	-11.1865	-9.01095
207.8	-11.1439	-5.46152	-11.3164	-9.18239
207.6	-11.3448	-5.59272	-11.4757	-9.3487
207.4	-11.4965	-5.68516	-11.6937	-9.53727
207.2	-11.6439	-5.71172	-11.8108	-9.70086
207	-11.7886	-5.75603	-11.9677	-9.88625
206.8	-11.9766	-5.84268	-12.1341	-10.0764
206.6	-12.1759	-5.94528	-12.311	-10.254
206.4	-12.4119	-6.06955	-12.4508	-10.4994
206.2	-12.5675	-6.13051	-12.5557	-10.7039
206	-12.6932	-6.23498	-12.6754	-10.8636
205.8	-12.7978	-6.34944	-12.779	-11.0135
205.6	-12.9181	-6.4512	-12.9277	-11.1685
205.4	-13.0614	-6.56411	-13.0256	-11.2858
205.2	-13.2164	-6.65632	-13.0884	-11.4051
205	-13.2966	-6.71244	-13.1222	-11.5077
204.8	-13.3668	-6.78514	-13.203	-11.6149
204.6	-13.4667	-6.85908	-13.3487	-11.7967
204.4	-13.6238	-6.96801	-13.4962	-11.9379
204.2	-13.7091	-7.01279	-13.6346	-12.0246
204	-13.8394	-7.04214	-13.7048	-12.1303
203.8	-13.9502	-7.10124	-13.856	-12.2224
203.6	-14.0657	-7.18425	-14.0123	-12.32
203.4	-14.1265	-7.2587	-14.1349	-12.4604
203.2	-14.1662	-7.32227	-14.2347	-12.6446
203	-14.209	-7.34035	-14.2411	-12.734
202.8	-14.3127	-7.35208	-14.2915	-12.836
202.6	-14.3155	-7.33218	-14.3585	-12.9003
202.4	-14.3396	-7.31514	-14.3884	-12.9444
202.2	-14.3959	-7.33614	-14.3849	-12.9981
202	-14.4904	-7.34003	-14.3517	-13.0169
201.8	-14.5366	-7.32687	-14.3721	-13.0141
201.6	-14.4727	-7.30763	-14.3408	-13.0298
201.4	-14.4111	-7.31806	-14.2255	-13.0572
201.2	-14.3989	-7.27963	-14.1417	-13.0139
201	-14.4744	-7.24095	-14.0273	-12.9759
200.8	-14.5327	-7.18289	-13.8907	-12.9154
200.6	-14.4946	-7.15217	-13.7104	-12.8391
200.4	-14.4057	-7.15386	-13.5555	-12.7683
200.2	-14.4039	-7.17388	-13.4642	-12.6107
200	-14.3767	-7.1963	-13.4117	-12.512
199.8	-14.2371	-7.12962	-13.313	-12.3311
199.6	-14.1178	-7.04156	-13.186	-12.246
199.4	-14.05	-6.99697	-13.0341	-12.3101
199.2	-13.9047	-6.89939	-12.7872	-12.29
199	-13.6359	-6.81366	-12.5685	-12.2067
198.8	-13.2893	-6.69812	-12.272	-12.0887
198.6	-12.9485	-6.58997	-11.9886	-11.8967
198.4	-12.7044	-6.49199	-11.7489	-11.6923
198.2	-12.5314	-6.40262	-11.6145	-11.5159
198	-12.3751	-6.29515	-11.3983	-11.2837
197.8	-12.1402	-6.22302	-11.1491	-10.9643
197.6	-11.9729	-6.16938	-10.9236	-10.7745
197.4	-11.7248	-6.11365	-10.7522	-10.5575
197.2	-11.4707	-6.00999	-10.5091	-10.3598
197	-11.23	-5.83342	-10.1312	-10.2193
196.8	-11.0151	-5.72294	-9.91874	-10.0521
196.6	-10.7268	-5.57388	-9.6904	-9.87801
196.4	-10.4384	-5.41607	-9.42203	-9.67263
196.2	-10.1379	-5.27336	-9.1436	-9.43397
196	-10.0046	-5.2434	-8.84877	-9.16571
195.8	-9.90515	-5.16509	-8.46479	-8.87721
195.6	-9.64137	-5.0443	-8.12251	-8.5586
195.4	-9.29916	-4.91421	-7.85387	-8.39216
195.2	-9.08237	-4.81084	-7.46231	-8.18613
195	-8.91699	-4.66313	-7.01747	-7.93825
194.8	-8.78885	-4.49511	-6.67861	-7.78498
194.6	-8.48298	-4.3381	-6.41458	-7.62211
194.4	-8.03158	-4.22049	-6.12973	-7.41264
194.2	-7.60356	-4.11312	-5.72565	-7.1281
194	-7.1812	-3.97131	-5.35312	-6.89313
193.8	-6.99948	-3.77849	-4.94844	-6.65609
193.6	-6.632	-3.55062	-4.35567	-6.49549
193.4	-6.16564	-3.31011	-3.78929	-6.36566
193.2	-5.87719	-3.15653	-3.5502	-6.17121
193	-5.66916	-3.1257	-3.25299	-5.83746
192.8	-5.53851	-3.06952	-2.93583	-5.51499
192.6	-5.15784	-2.93736	-2.94253	-4.9888
192.4	-4.7962	-2.82897	-2.66315	-4.68854
192.2	-4.50883	-2.72429	-2.31665	-4.64322
192	-4.19722	-2.47717	-1.82298	-4.5762
191.8	-3.91165	-2.27918	-1.51592	-4.57907
191.6	-3.68642	-2.08326	-1.19411	-4.31158
191.4	-3.42665	-1.89009	-0.93913	-3.97471
191.2	-2.99147	-1.70561	-0.59551	-3.81805
191	-2.91611	-1.43066	-0.20877	-3.92202
190.8	-2.80042	-1.15347	-0.07112	-3.99785
190.6	-2.60034	-0.94787	0.14204	-3.83199
190.4	-2.16164	-0.80162	0.61083	-3.58256
190.2	-1.7767	-0.49664	1.27849	-3.17193
190	-1.58201	-0.49664	1.27849	-3.09839
Panel C
	Orb2A F5Y	Orb2A
	0.331	0.846
	0.216	0.937
	0.282	0.993

## Sheet: Fig_S5
Panel A
Residue	Residue	POND-R score			Position	Sequence	Rosetta Energy	Shape Compl.	Area of Interface	Contact Area	SASA	C-Score
1	M	0.986	0.011		1	MYNKFV	-26.5	0.798	86	0	246	-47.07	91270
2	Y	0.982	0.014		2	YNKFVN	-15.7	0.949	17	0	215	-31.635	91271
3	N	0.978	0.017		3	NKFVNF	-22.3	0.914	20	0	210	-37.96	91272
4	K	0.97	0.028		4	KFVNFI	-23	0.841	100	0	232	-45.615	91273
5	F	0.981	0.014		5	FVNFIC	-9	0.758	97	0	1932	-30.07	4347380
6	V	0.975	0.022		6	VNFICG	-22.5	0.793	41	0	199	-38.445	4347381
7	N	0.98	0.016		7	NFICGG	-22.5	0.903	70	0	211	-43.045	4347382
8	F	0.988	0.007		8	FICGGL	-21.3	0.84	73	0	214	-41.2	4347383
9	I	0.985	0.01		15	NLNLNK	-23.2	0.861	48	0	213	-40.915	91274
10	C	0.98	0.012		23	QLHQQQ	-22	0.933	37	0	216	-39.645	91275
11	G	0.932	0.047		24	LHQQQH	-20.5	0.826	70	0	216	-39.89	91276
12	G	0.944	0.039		25	HQQQHQ	-23	0.901	69	0	206	-43.365	91281
13	L	0.952	0.04		26	QQQHQQ	-19.7	0.881	51	0	205	-38.015	91278
14	P	0.938	0.05		27	QQHQQQ	-21.6	0.777	70	0	215	-40.205	2517598
15	N	0.936	0.048		28	QHQQQH	-20	0.866	52	0	207	-38.14	91280
16	L	0.917	0.042		29	HQQQHQ	-23	0.901	69	0	206	-43.365	91281
17	N	0.888	0.049		30	QQQHQQ	-19.7	0.881	51	0	205	-38.015	91278
18	L	0.891	0.039		31	QQHQQH	-21.2	0.933	37	0	207	-38.845	91286
19	N	0.896	0.038		32	QHQQHQ	-22	0.882	60	0	215	-41.23	91287
20	K	0.898	0.033		33	HQQHQQ	-19.5	0.841	59	0	216	-38.015	91285
21	P	0.905	0.034		34	QQHQQH	-21.2	0.933	37	0	207	-38.845	91286
22	P	0.92	0.037		35	QHQQHQ	-22	0.882	60	0	215	-41.23	91287
23	Q	0.934	0.034		36	HQQHQQ	-19.5	0.841	59	0	216	-38.015	91285
24	L	0.947	0.028		37	QQHQQQ	-21.6	0.777	70	0	215	-40.205	2517598
25	H	0.951	0.026		38	QHQQQQ	-21.2	0.744	91	0	235	-41.46	2435646
26	Q	0.946	0.028		39	HQQQQQ	-21.3	0.818	64	0	210	-39.92	2435647
27	Q	0.942	0.03		40	QQQQQL	-20.9	0.782	91	0	217	-41.68	384038
28	Q	0.937	0.032		41	QQQQLH	-21.1	0.931	41	0	196	-39.115	91293
29	H	0.93	0.037		42	QQQLHQ	-21.8	0.882	60	0	205	-41.03	91294
30	Q	0.926	0.042		43	QQLHQH	-21.5	0.862	50	0	221	-39.38	91295
31	Q	0.925	0.041		44	QLHQHQ	-22.5	0.885	64	0	218	-42.125	91296
32	Q	0.92	0.045		45	LHQHQQ	-19.5	0.829	69	0	213	-38.835	91297
33	H	0.915	0.055		46	HQHQQQ	-22.6	0.74	56	0	215	-39.3	2074139
34	Q	0.909	0.064		47	QHQQQL	-20.7	0.744	91	0	219	-40.96	2517599
35	Q	0.917	0.063		48	HQQQLS	-20.6	0.931	41	0	211	-38.615	91300
36	H	0.919	0.065		55	NLSALH	-23.6	0.745	0	0	0	0	475452
37	Q	0.916	0.068		56	LSALHH	-21.6	0.918	32	0	202	-38.52	91302
38	Q	0.919	0.069		57	SALHHH	-22	0.951	36	0	182	-39.815	91303
39	H	0.92	0.07		58	ALHHHH	-23.5	0.94	72	0	194	-44.75	2978335
40	Q	0.921	0.071		59	LHHHHQ	-19.4	0.887	40	0	212	-36.705	91305
41	Q	0.927	0.066		60	HHHHQQ	-20.6	0.74	56	0	216	-37.3	2435642
42	Q	0.932	0.062		61	HHHQQQ	-22.1	0.74	56	0	230	-38.8	2446770
43	Q	0.928	0.067		62	HHQQQQ	-20.4	0.841	59	0	226	-38.915	91308
44	Q	0.918	0.079		63	HQQQQQ	-21.3	0.818	64	0	210	-39.92	2435647
45	L	0.919	0.078		64	QQQQQL	-20.9	0.782	91	0	217	-41.68	384038
46	H	0.916	0.081		65	QQQQLR	-17.1	0.931	41	0	212	-35.115	91311
47	Q	0.917	0.08		66	QQQLRE	-17.4	0.659	188	0	2056	-46.085	828948
48	H	0.927	0.068		67	QQLRES	-18.3	0.816	81	0	218	-38.64	1528904
49	Q	0.927	0.069		68	QLRESG	-18.8	0.589	142	0	1790	-41.835	657933
50	Q	0.91	0.089		69	LRESGG	-15.6	0.85	78	0	218	-36.1	2491231
51	Q	0.903	0.097		70	RESGGS	-15	0.926	70	0	222	-35.84	2491232
52	L	0.903	0.095		71	ESGGSH	-20	0.797	77	0	207	-39.655	91317
53	S	0.891	0.106		72	SGGSHS	-23.6	0.781	63	0	186	-41.615	91318
54	P	0.87	0.129		82	GGGGGG	-18.2	0.418	40	0	159	-28.42	435086
55	N	0.863	0.137		83	GGGGGS	-18.5	0.41	0	0	0	0	330032
56	L	0.858	0.143		90	YNGSQA	-21.1	0.838	138	0	1742	-47.47	4347384
57	S	0.85	0.145		91	NGSQAG	-21.5	0.641	93	0	196	-40.415	4347385
58	A	0.86	0.131		92	GSQAGC	-22.4	0.886	48	0	181	-40.49	4347386
59	L	0.876	0.112		93	SQAGCS	-23.7	0.863	69	0	200	-43.545	4347387
60	H	0.888	0.101		94	QAGCSS	-22.6	0.752	67	0	210	-40.53	4347388
61	H	0.891	0.101		95	AGCSSG	-22.8	0.779	71	0	189	-41.535	4347389
62	H	0.894	0.108		96	GCSSGG	-23	0.793	41	0	172	-38.995	4347390
63	H	0.896	0.11		97	CSSGGI	-24.8	0.758	63	0	190	-42.42	4347391
64	Q	0.899	0.111		98	SSGGIS	-22.8	0	0	0	0	-22.8	4347392
65	Q	0.897	0.112		114	KYRRSI	-14.6	0.864	60	0	253	-33.51	4347393
66	Q	0.895	0.114		115	YRRSIS	-14.3	0.727	86	0	239	-33.755	4347394
67	Q	0.895	0.115		116	RRSISF	-17.2	0.604	95	0	232	-35.76	4347395
68	Q	0.899	0.111		129	TAIYGN	-19.7	0.84	52	0	190	-37.5	4347396
69	L	0.91	0.099		130	AIYGNM	-22.3	0.725	63	0	205	-39.475	4347397
70	R	0.92	0.087		131	IYGNMH	-20.8	0.904	60	0	226	-40.31	4347398
71	E	0.94	0.058		132	YGNMHM	-22.6	0.849	80	0	214	-43.335	4347399
72	S	0.96	0.035		133	GNMHMD	-22	0.912	94	0	217	-45.03	4347400
73	G	0.96	0.039		134	NMHMDG	-21.6	0.893	71	0	207	-42.045	4347401
74	G	0.959	0.04		135	MHMDGM	-19.9	0	0	0	0	-19.9	4347402
75	S	0.959	0.042		136	HMDGMG	-18	0.841	86	0	226	-39.165	4347403
76	H	0.957	0.043		137	MDGMGS	-17.9	0.845	51	0	201	-35.625	4347404
77	S	0.955	0.046		138	DGMGSG	-21.6	0.813	77	0	188	-41.445	4347405
78	P	0.952	0.049		139	GMGSGH	-20.6	0.418	40	0	184	-30.82	4347406
79	S	0.952	0.05		140	MGSGHM	-22.9	0.738	88	0	206	-42.72	4347407
80	S	0.949	0.051		141	GSGHMN	-20.8	0.904	48	0	200	-39.11	3886404
81	P	0.949	0.05		142	SGHMNI	-25.9	0.866	72	0	199	-46.04	4347408
82	G	0.951	0.048		149	TLSIGN	-24.2	0.817	68	0	187	-43.205	4347409
83	G	0.946	0.049		150	LSIGNG	-22.6	0.901	56	0	196	-41.665	4347410
84	G	0.943	0.048		151	SIGNGG	-21.2	0.688	61	0	187	-37.57	4347411
85	G	0.945	0.051		152	IGNGGG	-18.9	0.893	74	0	184	-39.645	4347412
86	G	0.942	0.053		153	GNGGGG	-18.8	0.418	40	0	170	-29.02	1636677
87	G	0.939	0.054		154	NGGGGG	-17.6	0.746	64	0	175	-35.19	1167038
88	S	0.938	0.054		155	GGGGGS	-18.5	0.41	0	0	0	0	330032
89	P	0.937	0.052		156	GGGGST	-18.7	0.737	40	0	179	-33.755	1199944
90	Y	0.946	0.047		157	GGGSTG	-19.1	0.944	37	0	173	-36.96	1199945
91	N	0.948	0.05
92	G	0.946	0.055
93	S	0.939	0.062
94	Q	0.937	0.063
95	A	0.938	0.055
96	G	0.926	0.064
97	C	0.922	0.064
98	S	0.919	0.061
99	S	0.924	0.06
100	G	0.926	0.063
101	G	0.914	0.066
102	I	0.917	0.063
103	S	0.896	0.074
104	P	0.894	0.07
105	I	0.913	0.056
106	P	0.887	0.068
107	P	0.869	0.074
108	Q	0.873	0.07
109	M	0.883	0.069
110	G	0.897	0.059
111	V	0.892	0.057
112	S	0.84	0.087
113	P	0.777	0.093
114	K	0.794	0.11
115	Y	0.783	0.117
116	R	0.714	0.128
117	R	0.671	0.119
118	S	0.608	0.114
119	I	0.651	0.119
120	S	0.635	0.127
121	F	0.68	0.112
122	P	0.638	0.117
123	I	0.667	0.131
124	K	0.678	0.133
125	G	0.705	0.157
126	N	0.718	0.155
127	S	0.73	0.155
128	P	0.719	0.146
129	T	0.776	0.127
130	A	0.777	0.119
131	I	0.793	0.121
132	Y	0.805	0.126
133	G	0.816	0.135
134	N	0.872	0.096
135	M	0.922	0.076
136	H	0.922	0.081
137	M	0.93	0.074
138	D	0.927	0.073
139	G	0.926	0.073
140	M	0.929	0.068
141	G	0.926	0.072
142	S	0.919	0.076
143	G	0.924	0.071
144	H	0.917	0.076
145	M	0.917	0.07
146	N	0.903	0.069
147	I	0.901	0.074
148	P	0.873	0.091
149	T	0.887	0.08
150	L	0.896	0.068
151	S	0.894	0.066
152	I	0.907	0.057
153	G	0.91	0.061
154	N	0.91	0.057
155	G	0.919	0.05
156	G	0.92	0.05
157	G	0.924	0.053
158	G	0.928	0.052
159	G	0.932	0.061
160	S	0.936	0.058
161	T	0.934	0.062
162	G	0.926	0.068
163	M	0.932	0.06
164	V	0.936	0.056
165	S	0.931	0.061
166	A	0.929	0.063
167	G	0.921	0.067
168	A	0.905	0.076
169	T	0.904	0.071
170	G	0.908	0.074
171	G	0.912	0.067
172	G	0.915	0.066
173	D	0.906	0.073
174	A	0.896	0.075
175	P	0.869	0.101
176	Y	0.894	0.088
177	L	0.88	0.102
178	G	0.859	0.119
179	N	0.863	0.115
180	S	0.885	0.093
181	Y	0.909	0.068
182	G	0.885	0.089
183	N	0.896	0.08
184	M	0.908	0.07
185	M	0.911	0.061
186	T	0.924	0.046
187	S	0.911	0.067
188	N	0.901	0.082
189	G	0.892	0.074
190	Q	0.879	0.08
191	M	0.891	0.059
192	H	0.849	0.068
193	H	0.826	0.077
194	G	0.815	0.07
195	G	0.82	0.074
196	G	0.822	0.091
197	L	0.802	0.092
198	D	0.793	0.092
199	N	0.832	0.066
200	S	0.844	0.069
201	L	0.849	0.068
202	C	0.812	0.08
203	D	0.828	0.088
204	Y	0.851	0.085
205	M	0.839	0.094
206	R	0.848	0.09
207	N	0.875	0.087
208	M	0.908	0.072
209	S	0.912	0.067
210	L	0.931	0.063
211	G	0.937	0.064
212	G	0.943	0.057
213	N	0.96	0.037
214	G	0.969	0.026
215	G	0.973	0.02
216	G	0.977	0.02
217	D	0.982	0.018
218	G	0.984	0.017
219	S	0.981	0.017
220	N	0.981	0.019
221	S	0.979	0.02
222	M	0.981	0.018
223	S	0.977	0.019
224	L	0.974	0.019
225	M	0.962	0.028
226	Q	0.941	0.045
227	D	0.937	0.046
228	R	0.916	0.059
229	M	0.895	0.072
230	R	0.869	0.093
231	V	0.851	0.1
232	M	0.824	0.109
233	G	0.794	0.121
234	G	0.796	0.114
235	P	0.796	0.111
236	K	0.813	0.12
237	H	0.821	0.114
238	L	0.821	0.101
239	S	0.809	0.11
240	E	0.784	0.111
241	A	0.792	0.123
242	D	0.782	0.125
243	A	0.775	0.122
244	M	0.778	0.116
245	A	0.733	0.115
246	I	0.73	0.125
247	A	0.731	0.125
248	A	0.735	0.118
249	S	0.738	0.109
250	G	0.754	0.119
251	N	0.772	0.109
252	D	0.747	0.104
253	P	0.672	0.108
254	S	0.634	0.123
255	V	0.62	0.13
256	Y	0.652	0.133
257	L	0.625	0.133
258	N	0.617	0.142
259	A	0.621	0.119
260	L	0.621	0.081
261	K	0.633	0.072
262	M	0.685	0.097
263	G	0.701	0.108
264	S	0.734	0.1
265	P	0.731	0.104
266	S	0.758	0.089
267	R	0.764	0.097
268	L	0.781	0.086
269	S	0.772	0.089
270	P	0.781	0.085
271	H	0.822	0.08
272	S	0.829	0.093
273	P	0.802	0.112
274	H	0.838	0.101
275	S	0.839	0.117
276	P	0.84	0.132
277	I	0.834	0.144
278	Q	0.777	0.195
279	G	0.751	0.209
280	G	0.738	0.238
281	N	0.694	0.253
282	G	0.659	0.263
283	G	0.629	0.266
284	N	0.634	0.254
285	V	0.647	0.216
286	G	0.667	0.188
287	D	0.693	0.189
288	G	0.654	0.176
289	T	0.652	0.147
290	A	0.575	0.159
291	R	0.523	0.171
292	F	0.493	0.182
293	S	0.414	0.201
294	R	0.395	0.185
295	K	0.341	0.174
296	V	0.309	0.175
297	F	0.27	0.151
298	V	0.22	0.128
299	G	0.248	0.119
300	G	0.305	0.113
301	L	0.34	0.105
302	P	0.288	0.09
303	P	0.302	0.103
304	D	0.351	0.129
305	I	0.378	0.158
306	D	0.335	0.143
307	E	0.286	0.114
308	D	0.229	0.076
309	E	0.183	0.051
310	I	0.15	0.047
311	T	0.121	0.044
312	T	0.134	0.061
313	S	0.125	0.056
314	F	0.102	0.037
315	R	0.082	0.031
316	R	0.077	0.03
317	F	0.08	0.028
318	G	0.072	0.02
319	P	0.07	0.02
320	L	0.065	0.014
321	V	0.063	0.013
322	V	0.071	0.016
323	D	0.095	0.024
324	W	0.141	0.059
325	P	0.156	0.072
326	H	0.178	0.065
327	K	0.221	0.084
328	A	0.267	0.114
329	E	0.275	0.121
330	S	0.26	0.109
331	K	0.214	0.066
332	S	0.204	0.052
333	Y	0.184	0.049
334	F	0.136	0.05
335	P	0.078	0.023
336	P	0.063	0.02
337	K	0.062	0.028
338	G	0.058	0.027
339	Y	0.051	0.019
340	A	0.047	0.014
341	F	0.063	0.031
342	L	0.08	0.042
343	L	0.101	0.037
344	F	0.119	0.043
345	Q	0.126	0.047
346	D	0.131	0.057
347	E	0.125	0.058
348	S	0.102	0.037
349	S	0.085	0.028
350	V	0.08	0.033
351	Q	0.077	0.036
352	Q	0.075	0.031
353	L	0.068	0.021
354	I	0.057	0.019
355	D	0.05	0.019
356	S	0.055	0.02
357	C	0.069	0.031
358	I	0.07	0.032
359	T	0.058	0.022
360	D	0.055	0.021
361	E	0.056	0.021
362	D	0.061	0.019
363	K	0.062	0.021
364	L	0.066	0.025
365	Y	0.065	0.023
366	L	0.06	0.02
367	C	0.062	0.018
368	V	0.071	0.018
369	S	0.116	0.049
370	S	0.165	0.08
371	P	0.198	0.105
372	T	0.216	0.103
373	I	0.184	0.077
374	K	0.118	0.039
375	D	0.112	0.043
376	K	0.098	0.039
377	A	0.088	0.035
378	V	0.067	0.03
379	Q	0.049	0.02
380	I	0.042	0.013
381	R	0.039	0.011
382	P	0.039	0.009
383	W	0.046	0.011
384	R	0.049	0.011
385	L	0.05	0.011
386	A	0.05	0.012
387	D	0.05	0.01
388	A	0.051	0.01
389	D	0.054	0.014
390	Y	0.063	0.021
391	V	0.065	0.021
392	L	0.079	0.034
393	D	0.103	0.04
394	A	0.132	0.048
395	T	0.171	0.064
396	M	0.19	0.071
397	S	0.213	0.084
398	L	0.225	0.101
399	D	0.214	0.096
400	P	0.222	0.101
401	R	0.2	0.082
402	K	0.185	0.065
403	T	0.174	0.045
404	V	0.156	0.034
405	F	0.149	0.038
406	V	0.131	0.033
407	G	0.12	0.035
408	G	0.115	0.034
409	V	0.102	0.029
410	P	0.093	0.026
411	R	0.096	0.036
412	P	0.084	0.039
413	L	0.076	0.035
414	K	0.076	0.042
415	A	0.081	0.05
416	F	0.073	0.039
417	E	0.052	0.02
418	L	0.045	0.015
419	A	0.038	0.011
420	M	0.032	0.006
421	I	0.028	0.006
422	M	0.025	0.006
423	D	0.024	0.006
424	R	0.025	0.006
425	L	0.029	0.008
426	Y	0.035	0.012
427	G	0.038	0.018
428	G	0.04	0.018
429	V	0.044	0.017
430	C	0.05	0.02
431	Y	0.07	0.026
432	A	0.097	0.039
433	G	0.154	0.053
434	I	0.178	0.073
435	D	0.238	0.084
436	T	0.284	0.11
437	D	0.296	0.14
438	P	0.305	0.14
439	E	0.311	0.137
440	L	0.314	0.131
441	K	0.275	0.11
442	Y	0.238	0.084
443	P	0.198	0.059
444	K	0.194	0.057
445	G	0.18	0.054
446	A	0.16	0.041
447	G	0.158	0.037
448	R	0.164	0.023
449	V	0.16	0.038
450	A	0.16	0.04
451	F	0.159	0.049
452	S	0.14	0.04
453	N	0.129	0.034
454	Q	0.107	0.035
455	Q	0.096	0.043
456	S	0.091	0.043
457	Y	0.084	0.04
458	I	0.076	0.032
459	A	0.068	0.024
460	A	0.06	0.017
461	I	0.061	0.018
462	S	0.069	0.027
463	A	0.071	0.03
464	R	0.066	0.024
465	F	0.061	0.019
466	V	0.065	0.019
467	Q	0.08	0.026
468	L	0.106	0.031
469	Q	0.103	0.024
470	H	0.108	0.023
471	G	0.117	0.03
472	D	0.119	0.029
473	I	0.134	0.037
474	D	0.118	0.029
475	K	0.115	0.028
476	R	0.136	0.045
477	V	0.106	0.025
478	E	0.077	0.014
479	V	0.061	0.012
480	K	0.05	0.012
481	P	0.046	0.011
482	Y	0.047	0.012
483	V	0.047	0.012
484	L	0.046	0.011
485	D	0.048	0.011
486	D	0.053	0.017
487	Q	0.062	0.025
488	M	0.068	0.026
489	C	0.07	0.033
490	D	0.079	0.038
491	E	0.089	0.044
492	C	0.098	0.048
493	E	0.089	0.048
494	G	0.086	0.047
495	Q	0.081	0.05
496	R	0.079	0.055
497	C	0.072	0.049
498	G	0.066	0.044
499	G	0.064	0.043
500	K	0.062	0.041
501	F	0.059	0.036
502	A	0.053	0.029
503	P	0.046	0.021
504	F	0.046	0.02
505	F	0.045	0.019
506	C	0.042	0.018
507	A	0.039	0.017
508	N	0.038	0.016
509	V	0.038	0.016
510	T	0.036	0.015
511	C	0.034	0.014
512	L	0.035	0.013
513	Q	0.036	0.014
514	Y	0.037	0.013
515	Y	0.037	0.011
516	C	0.038	0.011
517	E	0.041	0.014
518	H	0.057	0.025
519	C	0.081	0.046
520	W	0.113	0.066
521	A	0.169	0.077
522	V	0.242	0.077
523	I	0.4	0.146
524	H	0.56	0.184
525	S	0.491	0.187
526	R	0.468	0.2
527	P	0.479	0.184
528	G	0.524	0.166
529	R	0.581	0.177
530	E	0.572	0.161
531	Y	0.518	0.141
532	H	0.433	0.148
533	K	0.409	0.181
534	P	0.408	0.209
535	L	0.411	0.24
536	V	0.4	0.236
537	K	0.372	0.178
538	E	0.399	0.203
539	G	0.366	0.161
540	A	0.311	0.115
541	D	0.255	0.078
542	R	0.423	0.16
543	P	0.405	0.153
544	R	0.384	0.104
545	A	0.339	0.134
546	V	0.282	0.123
547	P	0.264	0.133
548	F	0.326	0.128
549	R	0.395	0.179
550	W	0.361	0.191
551	C	0.43	0.196
Panel C
I27MCS	Orb2APLD	I27+Orb2APLD
-0.40599	0.16735	-0.00849	260
-0.38057	0.16935	-0.04565	259.8
-0.30335	0.15996	-0.07156	259.6
-0.29709	0.11642	-0.08084	259.4
-0.30087	0.10628	-0.03154	259.2
-0.31382	0.11075	-0.00807	259
-0.31953	0.09963	-0.01346	258.8
-0.31169	0.1125	-0.00768	258.6
-0.27359	0.11247	-0.000348248	258.4
-0.31111	0.11681	0.0316	258.2
-0.30302	0.12218	0.05015	258
-0.32659	0.14564	0.10024	257.8
-0.29521	0.15223	0.09804	257.6
-0.30211	0.1252	0.07797	257.4
-0.31475	0.14757	0.08361	257.2
-0.35112	0.16067	0.07171	257
-0.35379	0.15805	0.09244	256.8
-0.33372	0.12428	0.13503	256.6
-0.33728	0.10869	0.13128	256.4
-0.34473	0.13091	0.14598	256.2
-0.33988	0.18228	0.15591	256
-0.34739	0.20833	0.13879	255.8
-0.36949	0.20362	0.16061	255.6
-0.37645	0.20304	0.15215	255.4
-0.40188	0.20768	0.16658	255.2
-0.36827	0.23069	0.16642	255
-0.37913	0.24587	0.12735	254.8
-0.33795	0.24371	0.12678	254.6
-0.29943	0.2359	0.12597	254.4
-0.25911	0.27223	0.13791	254.2
-0.27275	0.28956	0.13357	254
-0.26501	0.30755	0.11649	253.8
-0.31205	0.30683	0.0979	253.6
-0.35723	0.2997	0.09693	253.4
-0.3679	0.26808	0.11744	253.2
-0.36033	0.25836	0.11765	253
-0.32464	0.24653	0.14038	252.8
-0.3417	0.23292	0.17174	252.6
-0.32189	0.19653	0.19423	252.4
-0.3214	0.17533	0.22355	252.2
-0.29919	0.14647	0.24188	252
-0.32712	0.15795	0.20346	251.8
-0.31011	0.15308	0.18768	251.6
-0.34215	0.13046	0.24945	251.4
-0.31387	0.09882	0.27064	251.2
-0.34483	0.10302	0.28471	251
-0.30971	0.13763	0.26839	250.8
-0.33155	0.16836	0.25158	250.6
-0.29053	0.18885	0.2105	250.4
-0.35476	0.17637	0.18627	250.2
-0.3527	0.22377	0.13287	250
-0.37825	0.26104	0.14802	249.8
-0.34005	0.25263	0.15105	249.6
-0.29735	0.20673	0.10483	249.4
-0.29427	0.1706	0.05866	249.2
-0.30118	0.13805	-0.01636	249
-0.32775	0.09195	-0.05636	248.8
-0.36093	0.03445	-0.05809	248.6
-0.34878	0.01977	-0.06051	248.4
-0.36735	-0.02175	-0.0747	248.2
-0.36112	-0.07349	-0.15047	248
-0.41436	-0.09855	-0.2083	247.8
-0.39908	-0.14552	-0.25032	247.6
-0.43984	-0.16954	-0.30194	247.4
-0.4255	-0.195	-0.30991	247.2
-0.41453	-0.22787	-0.33429	247
-0.39302	-0.24896	-0.32796	246.8
-0.35576	-0.25892	-0.30431	246.6
-0.35881	-0.24823	-0.32328	246.4
-0.33253	-0.20932	-0.31928	246.2
-0.33531	-0.21225	-0.32178	246
-0.35738	-0.19069	-0.31398	245.8
-0.37957	-0.17748	-0.26841	245.6
-0.38536	-0.19319	-0.31243	245.4
-0.34735	-0.20272	-0.33053	245.2
-0.34832	-0.21591	-0.31621	245
-0.31703	-0.23184	-0.29175	244.8
-0.31346	-0.24533	-0.28776	244.6
-0.28634	-0.29163	-0.35614	244.4
-0.31032	-0.35055	-0.31968	244.2
-0.30738	-0.39661	-0.30037	244
-0.32537	-0.45812	-0.28818	243.8
-0.29845	-0.47208	-0.28352	243.6
-0.31357	-0.51075	-0.26261	243.4
-0.31212	-0.59016	-0.27293	243.2
-0.29532	-0.64662	-0.29621	243
-0.28645	-0.68219	-0.30212	242.8
-0.27258	-0.71552	-0.30594	242.6
-0.27639	-0.77736	-0.35046	242.4
-0.25929	-0.80317	-0.31506	242.2
-0.27532	-0.81115	-0.30598	242
-0.27974	-0.85917	-0.33335	241.8
-0.26427	-0.86532	-0.32216	241.6
-0.26863	-0.85938	-0.333	241.4
-0.24527	-0.88898	-0.27236	241.2
-0.27051	-0.92097	-0.19405	241
-0.23285	-0.96473	-0.1727	240.8
-0.21684	-1.00475	-0.17043	240.6
-0.1835	-1.04654	-0.19668	240.4
-0.16441	-1.06125	-0.25852	240.2
-0.16782	-1.07124	-0.31519	240
-0.14746	-1.1091	-0.34668	239.8
-0.14241	-1.1832	-0.35268	239.6
-0.12237	-1.24353	-0.36633	239.4
-0.13929	-1.32282	-0.37882	239.2
-0.09649	-1.40934	-0.4109	239
-0.08855	-1.46767	-0.45509	238.8
-0.06895	-1.53005	-0.49976	238.6
-0.02431	-1.58331	-0.52401	238.4
-0.01746	-1.64681	-0.56907	238.2
0.02112	-1.71323	-0.61019	238
0.02329	-1.769	-0.63897	237.8
0.02606	-1.77363	-0.72409	237.6
0.04399	-1.79932	-0.80189	237.4
0.05628	-1.84696	-0.82702	237.2
0.09348	-1.89037	-0.76244	237
0.13567	-1.92665	-0.75522	236.8
0.1745	-1.9408	-0.80425	236.6
0.24722	-1.99664	-0.8292	236.4
0.25338	-2.04191	-0.87398	236.2
0.31632	-2.1036	-0.87865	236
0.28074	-2.13409	-0.85637	235.8
0.2647	-2.18622	-0.84077	235.6
0.28446	-2.2236	-0.87346	235.4
0.31899	-2.2666	-0.86907	235.2
0.39877	-2.33915	-0.91108	235
0.40944	-2.419	-0.91814	234.8
0.44302	-2.45133	-0.98621	234.6
0.4166	-2.50084	-1.01349	234.4
0.5032	-2.56731	-1.02056	234.2
0.54842	-2.66861	-1.00193	234
0.54767	-2.70374	-0.99512	233.8
0.59089	-2.74576	-1.03845	233.6
0.61372	-2.83933	-1.0216	233.4
0.66756	-2.91701	-1.00445	233.2
0.65766	-3.01493	-1.01734	233
0.6648	-3.09856	-1.02414	232.8
0.67237	-3.16007	-1.08226	232.6
0.72481	-3.21985	-1.07251	232.4
0.82762	-3.27951	-1.0611	232.2
0.86267	-3.34533	-1.08049	232
0.91776	-3.37336	-1.14641	231.8
0.89729	-3.42668	-1.14558	231.6
0.92391	-3.4099	-1.1563	231.4
0.96522	-3.42099	-1.22007	231.2
1.05503	-3.47356	-1.28469	231
1.06185	-3.52737	-1.30383	230.8
1.12885	-3.55267	-1.33312	230.6
1.13452	-3.59476	-1.39132	230.4
1.15728	-3.71509	-1.51982	230.2
1.15358	-3.82508	-1.61417	230
1.12782	-3.89678	-1.67578	229.8
1.12244	-3.96689	-1.66596	229.6
1.12723	-4.02329	-1.66993	229.4
1.13243	-4.09244	-1.65878	229.2
1.17557	-4.18027	-1.80062	229
1.15544	-4.26011	-1.8753	228.8
1.1608	-4.36452	-1.83801	228.6
1.12972	-4.41345	-1.91321	228.4
1.08263	-4.46394	-1.92962	228.2
1.11924	-4.55887	-1.97086	228
1.08646	-4.63163	-2.00589	227.8
1.07705	-4.6956	-2.03234	227.6
1.01692	-4.69517	-2.10914	227.4
0.9294	-4.72339	-2.13865	227.2
0.93012	-4.79652	-2.1802	227
0.97425	-4.80861	-2.19065	226.8
0.94898	-4.78553	-2.21332	226.6
0.88581	-4.77012	-2.23466	226.4
0.81706	-4.72649	-2.31999	226.2
0.75638	-4.71519	-2.44696	226
0.67832	-4.77229	-2.58031	225.8
0.5436	-4.80674	-2.58857	225.6
0.41383	-4.84847	-2.70595	225.4
0.3655	-4.89141	-2.73377	225.2
0.29828	-4.92872	-2.70337	225
0.23929	-4.94545	-2.7754	224.8
0.15506	-4.9758	-2.87238	224.6
0.18646	-4.98009	-2.92096	224.4
0.19517	-4.99288	-2.92821	224.2
0.1055	-5.04786	-2.99229	224
-0.01952	-5.12305	-3.05242	223.8
-0.17485	-5.1405	-3.09734	223.6
-0.26209	-5.16762	-3.09588	223.4
-0.34097	-5.18323	-3.1358	223.2
-0.47732	-5.19488	-3.25977	223
-0.56712	-5.24858	-3.27229	222.8
-0.6834	-5.31309	-3.2907	222.6
-0.78277	-5.34407	-3.36583	222.4
-0.96701	-5.33458	-3.39421	222.2
-1.13674	-5.33231	-3.50168	222
-1.21583	-5.34898	-3.57814	221.8
-1.33612	-5.36	-3.68835	221.6
-1.45914	-5.36308	-3.69788	221.4
-1.63485	-5.36955	-3.81107	221.2
-1.84586	-5.35265	-3.88752	221
-2.08477	-5.35952	-4.00929	220.8
-2.23951	-5.40196	-4.06732	220.6
-2.42677	-5.41211	-4.1706	220.4
-2.46004	-5.44378	-4.12508	220.2
-2.5978	-5.55343	-4.08022	220
-2.7479	-5.64914	-4.14327	219.8
-2.9293	-5.74311	-4.25172	219.6
-3.09512	-5.84637	-4.37173	219.4
-3.15325	-5.88273	-4.46453	219.2
-3.23721	-5.91402	-4.56062	219
-3.30749	-5.90437	-4.57084	218.8
-3.43874	-5.90495	-4.63249	218.6
-3.55763	-5.94497	-4.81716	218.4
-3.67559	-5.97745	-4.91737	218.2
-3.7094	-6.0447	-4.9996	218
-3.9311	-6.19377	-5.05024	217.8
-4.02856	-6.29266	-5.14602	217.6
-4.22068	-6.35036	-5.20493	217.4
-4.28406	-6.3814	-5.24729	217.2
-4.29497	-6.4311	-5.36266	217
-4.31677	-6.47586	-5.59885	216.8
-4.37926	-6.52258	-5.64013	216.6
-4.51814	-6.58532	-5.80366	216.4
-4.5683	-6.61125	-6.01303	216.2
-4.58988	-6.53923	-6.1849	216
-4.66436	-6.55607	-6.27539	215.8
-4.72167	-6.6177	-6.39056	215.6
-4.87278	-6.71155	-6.52538	215.4
-4.94451	-6.80306	-6.50103	215.2
-4.98345	-6.88675	-6.55004	215
-4.91056	-6.94609	-6.66032	214.8
-4.98159	-7.01873	-6.74299	214.6
-5.17755	-7.14528	-6.74385	214.4
-5.27457	-7.24526	-6.77943	214.2
-5.37086	-7.35357	-6.89367	214
-5.27589	-7.5017	-6.99545	213.8
-5.2322	-7.70308	-7.02239	213.6
-5.2616	-7.81052	-7.09162	213.4
-5.41683	-7.89442	-7.37918	213.2
-5.45257	-8.00036	-7.38874	213
-5.59013	-8.09962	-7.22484	212.8
-5.50646	-8.23108	-7.15016	212.6
-5.47243	-8.32733	-7.17915	212.4
-5.44302	-8.53756	-7.15869	212.2
-5.34668	-8.7894	-7.26772	212
-5.51724	-9.02405	-7.39912	211.8
-5.55516	-9.24411	-7.40738	211.6
-5.64866	-9.45485	-7.49808	211.4
-5.77522	-9.60973	-7.59879	211.2
-5.59598	-9.78792	-7.76866	211
-5.45388	-10.0501	-7.9369	210.8
-5.39643	-10.2647	-7.98203	210.6
-5.46632	-10.4603	-7.98744	210.4
-5.57941	-10.6527	-8.20699	210.2
-5.38299	-10.8791	-8.36412	210
-5.22111	-11.0931	-8.47455	209.8
-5.38054	-11.3052	-8.61449	209.6
-5.43922	-11.577	-8.78839	209.4
-5.3306	-11.8139	-8.97846	209.2
-4.92668	-12.0302	-9.05844	209
-4.59269	-12.2048	-9.34093	208.8
-4.60718	-12.4122	-9.46278	208.6
-4.60797	-12.5986	-9.51507	208.4
-4.56388	-12.8411	-9.81668	208.2
-4.6263	-13.1106	-9.83734	208
-4.60525	-13.3942	-10.1531	207.8
-4.62762	-13.6356	-10.2779	207.6
-4.53543	-13.818	-10.2998	207.4
-4.24759	-13.995	-10.4113	207.2
-3.93511	-14.169	-10.3793	207
-3.81377	-14.3949	-10.3989	206.8
-3.60294	-14.6345	-10.4198	206.6
-3.69641	-14.9182	-10.5005	206.4
-3.80765	-15.1052	-10.6967	206.2
-3.50166	-15.2563	-10.6864	206
-3.20216	-15.382	-10.7131	205.8
-2.80148	-15.5266	-10.8812	205.6
-2.58691	-15.6988	-10.8561	205.4
-2.92455	-15.8851	-10.77	205.2
-3.06375	-15.9816	-10.9061	205
-3.16389	-16.0659	-10.877	204.8
-3.26739	-16.1859	-11.0506	204.6
-2.75778	-16.3748	-10.815	204.4
-2.44548	-16.4772	-10.7978	204.2
-2.36603	-16.6339	-11.0254	204
-2.12737	-16.767	-11.2657	203.8
-1.99163	-16.9059	-11.5678	203.6
-1.19353	-16.9789	-11.4935	203.4
-0.76018	-17.0266	-11.3816	203.2
-0.93652	-17.0781	-11.3457	203
-1.01998	-17.2028	-11.4236	202.8
-1.04229	-17.2062	-11.7933	202.6
-1.10939	-17.2351	-11.9081	202.4
-1.35471	-17.3027	-11.7801	202.2
-1.29613	-17.4164	-12.0027	202
-1.76807	-17.4719	-12.1829	201.8
-1.66136	-17.395	-12.0908	201.6
-1.14509	-17.3211	-12.1699	201.4
-0.62361	-17.3064	-12.0121	201.2
0.13611	-17.3971	-12.1874	201
0.60964	-17.4672	-12.1178	200.8
0.73305	-17.4214	-12.0094	200.6
0.77	-17.3146	-11.8303	200.4
0.805	-17.3124	-11.8677	200.2
1.155	-17.2797	-12.0811	200
1.19	-17.1119	-12.2033	199.8
1.225	-16.9685	-12.135	199.6
1.3469	-16.887	-11.8335	199.4
	-16.7124	-11.5911	199.2
	-16.3894	-11.7089	199
	-15.9727	-11.6216	198.8
	-15.5631	-11.3821	198.6
	-15.2697	-11.1143	198.4
	-15.0618	-11.0135	198.2
	-14.874	-10.9057	198
	-14.5916	-10.7275	197.8
	-14.3905	-10.6682	197.6
	-14.0923	-10.6704	197.4
	-13.7869	-10.5867	197.2
	-13.4976	-10.4018	197
	-13.2393	-10.1495	196.8
	-12.8927	-9.79611	196.6
	-12.5461	-9.56373	196.4
	-12.185	-9.29924	196.2
	-12.0247	-9.3075	196
	-11.9052	-9.13801	195.8
	-11.5882	-8.90432	195.6
	-11.1769	-9.28556	195.4
	-10.9163	-9.22523	195.2
	-10.7175	-8.70554	195
	-10.5635	-8.6471	194.8
	-10.1959	-8.71475	194.6
	-9.65334	-8.45704	194.4
	-9.1389	-8.39367	194.2
	-8.63125	-7.95624	194
	-8.41283	-7.90179	193.8
	-7.97116	-8.35126	193.6
	-7.41062	-8.44993	193.4
	-7.06393	-8.45747	193.2
	-6.8139	-8.18822	193
	-6.65686	-7.67282	192.8
	-6.19932	-7.06394	192.6
	-5.76467	-6.62428	192.4
	-5.41927	-6.19203	192.2
	-5.04474	-5.74899	192
	-4.7015	-5.23013	191.8
	-4.43079	-5.37623	191.6
	-4.11857	-4.92259	191.4
	-3.59551	-4.60186	191.2
	-3.50494	-4.30324	191
	-3.3659	-3.65627	190.8
	-3.12541	-3.41067	190.6
	-2.59813	-2.93694	190.4
	-2.13546	-2.21948	190.2
	-1.90146	-1.97796	190

## Sheet: Fig_S6
Panel A
hours	I27-MCS	Orb2A	I27+Orb2A
0	0.003	0.001	0.004
12	0.002	0.008	0.013
24	0.001	0.015	0.017
36	0.005	0.021	0.019
48	0.004	0.024	0.021
60	0.003	0.033	0.025
72	0.003	0.031	0.03
Panel B
	I27-MCS	Orb2A	I27+Orb2A
	0.134	0.846	0.778
	0.115	0.937	0.891
	0.089	0.993	0.743

[truncated: 7 more sheets: Fig_S8, Fig_S9, Fig_S10, Fig_S12, Fig_S13, Fig_S14, Fig_S15]
